# Supplementary material for: Predicting Prokaryotic Ecological Niches Using Genome Sequence Analysis
Source: PLoS One. 2007 Aug 15;2(8):e743. doi: 10.1371/journal.pone.0000743 (PMC1937020; doi:10.1371/journal.pone.0000743)
Supplement: Map S1 — (3.90 MB GZ) [file pone.0000743.s009.gz]

Archive with 13 entries (10 files):
- Map_S1
- Map_S1/Niche_Map
- Map_S1/Niche_Map/Niche_Map.cache
- Map_S1/Niche_Map/Niche_Map.config
- Map_S1/Niche_Map/Niche_Map.coord
- Map_S1/Niche_Map/Niche_Map.db
- Map_S1/Niche_Map/Niche_Map.key
- Map_S1/Niche_Map/Niche_Map.mdb
- Map_S1/Niche_Map/Niche_Map.stop
- Map_S1/README.txt
- Map_S1/Software
- Map_S1/Software/VxUsersGuide1_1.pdf
- Map_S1/Software/vx_keylocked.exe
