# Supplementary material for: Predicting Prokaryotic Ecological Niches Using Genome Sequence Analysis
Source: PLoS One. 2007 Aug 15;2(8):e743. doi: 10.1371/journal.pone.0000743 (PMC1937020; doi:10.1371/journal.pone.0000743)
Supplement: Map S1 — (3.90 MB GZ) [file pone.0000743.s009.gz › Map_S1/Niche_Map/Niche_Map.cache]

arrangement
Singles
disease
Respiratory mycoplasmosis
endospores
No
gram
-
group
Firmicutes
habitat
Host-associated
id
Mycoplasma_pulmonis
kingdom
Bacteria
motility
Yes
oxygen
Facultative
pathogenicity
Rodent
range
-999
size
0.96
status
complete
x
111.038361
y
-16.549538
--//--
arrangement
Singles
disease
Urogenital or respiratory tracts infections
endospores

gram

group
Firmicutes
habitat
Host-associated
id
Ureaplasma_urealyticum
kingdom
Bacteria
motility

oxygen
Facultative
pathogenicity
Animal
range
-999
size
0.75
status
complete
x
111.343826
y
-17.252718
--//--
arrangement

disease

endospores
No
gram

group
Euryarchaeota
habitat
Aquatic
id
Methanococcus_jannaschii
kingdom
Archaea
motility
Yes
oxygen
Anaerobic
pathogenicity
No
range
-999
size
1.74
status
complete
x
107.337280
y
-87.965622
--//--
arrangement
"Singles, Aggregates"
disease

endospores
No
gram

group
Euryarchaeota
habitat
Multiple
id
Methanosarcina_barkeri_fusaro
kingdom
Archaea
motility
No
oxygen
Anaerobic
pathogenicity
No
range
-999
size
4.87
status
complete
x
108.093956
y
-88.427017
--//--
arrangement
"Singles, Pairs"
disease

endospores

gram

group
Euryarchaeota
habitat
Aquatic
id
Archaeoglobus_fulgidus
kingdom
Archaea
motility
Yes
oxygen
Anaerobic
pathogenicity
No
range
-999
size
2.18
status
complete
x
107.595993
y
-88.307076
--//--
arrangement
Singles
disease

endospores
No
gram

group
Euryarchaeota
habitat
Aquatic
id
Haloarcula_marismortui_ATCC_43049
kingdom
Archaea
motility
Yes
oxygen
Aerobic
pathogenicity
No
range
-999
size
4.27
status
complete
x
106.632233
y
-88.538628
--//--
arrangement
Singles
disease
Contagious bovine pleuropneumonia (CBPP)
endospores
No
gram
-
group
Firmicutes
habitat
Host-associated
id
Mycoplasma_mycoides
kingdom
Bacteria
motility
No
oxygen
Facultative
pathogenicity
Cattle
range
-999
size
1.21
status
complete
x
111.555878
y
-16.413105
--//--
arrangement

disease

endospores

gram

group
Deinococcus-Thermus
habitat
Specialized
id
Thermus_thermophilus_HB27
kingdom
Bacteria
motility

oxygen
Aerobic
pathogenicity

range
-999
size
2.13
status
complete
x
59.605415
y
12.069538
--//--
arrangement
Singles
disease

endospores
No
gram

group
Euryarchaeota
habitat
Aquatic
id
Methanococcus_maripaludis_S2
kingdom
Archaea
motility
Yes
oxygen
Anaerobic
pathogenicity
No
range
-999
size
1.66
status
complete
x
107.560669
y
-87.968857
--//--
arrangement
Singles
disease
Plague
endospores

gram
-
group
Gammaproteobacteria
habitat
Multiple
id
Yersinia_pestis_biovar_Mediaevails
kingdom
Bacteria
motility

oxygen
Facultative
pathogenicity
"Human, Rodent"
range
-999
size
4.8
status
complete
x
-24.408665
y
-153.260895
--//--
arrangement
Singles
disease
Enzootic pneumonia
endospores
No
gram
-
group
Firmicutes
habitat
Host-associated
id
Mycoplasma_hyopneumoniae_7448
kingdom
Bacteria
motility
No
oxygen
Facultative
pathogenicity
Swine
range
-999
size
0.92
status
complete
x
111.439224
y
-16.965109
--//--
arrangement

disease

endospores

gram

group
Euryarchaeota
habitat
Specialized
id
Picrophilus_torridus_DSM_9790
kingdom
Archaea
motility

oxygen
Aerobic
pathogenicity

range
-999
size
1.55
status
complete
x
106.978012
y
-87.947495
--//--
arrangement
"Singles, Filaments"
disease

endospores

gram

group
Cyanobacteria
habitat
Multiple
id
Anabaena_variabilis_ATCC_29413
kingdom
Bacteria
motility
Yes
oxygen
Aerobic
pathogenicity
No
range
-999
size
7.07
status
complete
x
59.730286
y
10.583241
--//--
arrangement
"Singles, Pairs"
disease

endospores

gram

group
Cyanobacteria
habitat
Aquatic
id
Synechococcus_elongatus_PCC_7942
kingdom
Bacteria
motility

oxygen

pathogenicity

range
-999
size
2.74
status
complete
x
60.312420
y
10.724114
--//--
arrangement

disease

endospores

gram

group
Betaproteobacteria
habitat
Multiple
id
Ralstonia_eutropha_JMP134
kingdom
Bacteria
motility
Yes
oxygen
Facultative
pathogenicity

range
-999
size
7.26
status
complete
x
-120.732666
y
-32.428471
--//--
arrangement
Singles
disease

endospores

gram
-
group
Betaproteobacteria
habitat
Specialized
id
Methylobacillus_flagellatus_KT
kingdom
Bacteria
motility
Yes
oxygen
Aerobic
pathogenicity

range
-999
size
2.97
status
complete
x
-48.989239
y
0.097341
--//--
arrangement

disease

endospores
Yes
gram
+
group
Firmicutes
habitat
Aquatic
id
Moorella_thermoacetica_ATCC_39073
kingdom
Bacteria
motility

oxygen
Anaerobic
pathogenicity

range
-999
size
2.63
status
complete
x
-33.228008
y
71.707146
--//--
arrangement
Chains
disease

endospores
No
gram
-
group
Firmicutes
habitat
Host-associated
id
Mesoplasma_florum_L1
kingdom
Bacteria
motility
No
oxygen
Facultative
pathogenicity
"Mammal, Insect, Plant"
range
-999
size
0.79
status
complete
x
110.834206
y
-16.762918
--//--
arrangement
"Singles, Pairs"
disease
No
endospores
No
gram
+
group
Actinobacteria
habitat
Specialized
id
Rubrobacter_xylanophilus_DSM_9941
kingdom
Bacteria
motility
No
oxygen
Aerobic
pathogenicity
No
range
-999
size
3.23
status
complete
x
124.088181
y
43.536121
--//--
arrangement
Singles
disease
Enzootic pneumonia
endospores
No
gram
-
group
Firmicutes
habitat
Host-associated
id
Mycoplasma_hyopneumoniae_J
kingdom
Bacteria
motility
No
oxygen
Facultative
pathogenicity
Swine
range
-999
size
0.9
status
complete
x
111.122986
y
-16.214499
--//--
arrangement
Singles
disease
Chronic respiratory disease in chicken
endospores
No
gram
-
group
Firmicutes
habitat
Host-associated
id
Mycoplasma_synoviae_53
kingdom
Bacteria
motility
No
oxygen
Facultative
pathogenicity
Chicken
range
-999
size
0.8
status
complete
x
110.857079
y
-17.038298
--//--
arrangement

disease
Endemic typhus and murine typhus
endospores

gram
-
group
Alphaproteobacteria
habitat
Host-associated
id
Rickettsia_typhi_wilmington
kingdom
Bacteria
motility

oxygen
Aerobic
pathogenicity
"Human, Rodent"
range
-999
size
1.11
status
complete
x
41.946632
y
-116.643471
--//--
arrangement
Singles
disease
Leptospirosis
endospores
No
gram

group
Spirochaetes
habitat
Host-associated
id
Leptospira_interrogans_serovar_Copenhageni
kingdom
Bacteria
motility
Yes
oxygen
Aerobic
pathogenicity
Animal
range
-999
size
4.63
status
complete
x
12.276944
y
55.323856
--//--
arrangement

disease

endospores

gram
-
group
Alphaproteobacteria
habitat
Multiple
id
Mesorhizobium_BNC1
kingdom
Bacteria
motility
Yes
oxygen
Aerobic
pathogenicity
No
range
-999
size
4.94
status
complete
x
-136.624466
y
48.048550
--//--
arrangement

disease
Ehrlichiosis
endospores

gram
-
group
Alphaproteobacteria
habitat
Host-associated
id
Ehrlichia_canis_Jake
kingdom
Bacteria
motility

oxygen

pathogenicity
Dog
range
-999
size
1.32
status
complete
x
41.919483
y
-116.171906
--//--
arrangement
Singles
disease
Necrotizing pneumonia and chroninc infections
endospores

gram
-
group
Betaproteobacteria
habitat
Multiple
id
Burkholderia_383
kingdom
Bacteria
motility
Yes
oxygen
Facultative
pathogenicity
Human
range
-999
size
8.68
status
complete
x
-120.447731
y
-32.291546
--//--
arrangement
Singles
disease
Unknown
endospores
No
gram
-
group
Firmicutes
habitat
Host-associated
id
Mycoplasma_mobile_163K
kingdom
Bacteria
motility
Yes
oxygen
Facultative
pathogenicity
Fish
range
-999
size
0.78
status
complete
x
111.249107
y
-16.844481
--//--
arrangement

disease
Probable pneumonia agent
endospores

gram
-
group
Chlamydiae/Verrucomicrobia
habitat
Host-associated
id
Parachlamydia_sp_UWE25
kingdom
Bacteria
motility

oxygen

pathogenicity
Animal
range
-999
size
2.41
status
complete
x
66.582611
y
-52.708851
--//--
arrangement

disease

endospores

gram
-
group
Betaproteobacteria
habitat
Terrestrial
id
Burkholderia_thailandensis_E264
kingdom
Bacteria
motility
Yes
oxygen
Aerobic
pathogenicity

range
-999
size
6.72
status
complete
x
-121.073593
y
-32.318604
--//--
arrangement
"Singles, Pairs, Chains"
disease
Anthrax
endospores
Yes
gram
+
group
Firmicutes
habitat
Terrestrial
id
Bacillus_anthracis_Ames_0581
kingdom
Bacteria
motility
Yes
oxygen
Facultative
pathogenicity
Animal
range
-999
size
5.5
status
complete
x
-83.840469
y
86.801804
--//--
arrangement

disease

endospores

gram
-
group
Gammaproteobacteria
habitat
Specialized
id
Idiomarina_loihiensis_L2TR
kingdom
Bacteria
motility
Yes
oxygen
Aerobic
pathogenicity

range
-999
size
2.84
status
complete
x
-73.100121
y
-92.749550
--//--
arrangement
Singles
disease

endospores
No
gram

group
Crenarchaeota
habitat
Specialized
id
Sulfolobus_solfataricus
kingdom
Archaea
motility
No
oxygen
Aerobic
pathogenicity
No
range
-999
size
2.99
status
complete
x
106.932465
y
-88.170158
--//--
arrangement

disease
Sotto disease
endospores
Yes
gram
+
group
Firmicutes
habitat
Multiple
id
Bacillus_thuringiensis_konkukian
kingdom
Bacteria
motility
Yes
oxygen
Facultative
pathogenicity
Insect
range
-999
size
5.31
status
complete
x
-84.245987
y
86.523582
--//--
arrangement
"Singles, Pairs, Chains"
disease
Anthrax
endospores
Yes
gram
+
group
Firmicutes
habitat
Multiple
id
Bacillus_anthracis_str_Sterne
kingdom
Bacteria
motility
Yes
oxygen
Facultative
pathogenicity
Animal
range
-999
size
5.23
status
complete
x
-84.014610
y
86.391319
--//--
arrangement
Singles
disease

endospores
No
gram

group
Euryarchaeota
habitat
Specialized
id
Thermoplasma_acidophilum
kingdom
Archaea
motility
Yes
oxygen
Facultative
pathogenicity
No
range
-999
size
1.56
status
complete
x
107.127098
y
-88.440674
--//--
arrangement
Singles
disease
No
endospores
No
gram
-
group
Thermotogae
habitat
Specialized
id
Thermotoga_maritima
kingdom
Bacteria
motility
Yes
oxygen
Anaerobic
pathogenicity
No
range
-999
size
1.86
status
complete
x
-32.170998
y
71.178650
--//--
arrangement
Singles
disease
"Meningitis, speticemia, otitis media, sinusitis and chronic bronchitis"
endospores

gram
-
group
Gammaproteobacteria
habitat
Host-associated
id
Haemophilus_influenzae_86_028NP
kingdom
Bacteria
motility

oxygen
Facultative
pathogenicity
Human
range
-999
size
1.91
status
complete
x
43.199265
y
-117.213799
--//--
arrangement
Singles
disease

endospores

gram
-
group
Gammaproteobacteria
habitat
Multiple
id
Pseudomonas_fluorescens_PfO-1
kingdom
Bacteria
motility
Yes
oxygen
Aerobic
pathogenicity
No
range
-999
size
6.44
status
complete
x
-119.863991
y
-32.219070
--//--
arrangement
Pairs
disease
Nosocomial infections in immunocompromised individuals
endospores
No
gram
-
group
Gammaproteobacteria
habitat
Multiple
id
Acinetobacter_sp_ADP1
kingdom
Bacteria
motility
No
oxygen
Aerobic
pathogenicity
Human
range
-999
size
3.6
status
complete
x
-120.517929
y
-31.378876
--//--
arrangement
Pairs
disease

endospores

gram
-
group
Alphaproteobacteria
habitat
Multiple
id
Zymomonas_mobilis_ZM4
kingdom
Bacteria
motility
No
oxygen
Anaerobic
pathogenicity
No
range
-999
size
2.06
status
complete
x
41.432388
y
-117.435776
--//--
arrangement
"Singles, Chains"
disease
Food poisoning
endospores
Yes
gram
+
group
Firmicutes
habitat
Terrestrial
id
Bacillus_licheniformis_ATCC_14580
kingdom
Bacteria
motility
Yes
oxygen
Facultative
pathogenicity
Human
range
-999
size
4.22
status
complete
x
-84.475128
y
86.702217
--//--
arrangement
Singles
disease
Plant rot
endospores

gram
-
group
Gammaproteobacteria
habitat
Multiple
id
Pseudomonas_syringae_phaseolicola_1448A
kingdom
Bacteria
motility
Yes
oxygen
Aerobic
pathogenicity
Plant
range
-999
size
6.11
status
complete
x
-120.695320
y
-31.712700
--//--
arrangement
Singles
disease
Acne
endospores
No
gram
+
group
Actinobacteria
habitat
Host-associated
id
Propionibacterium_acnes_KPA171202
kingdom
Bacteria
motility
No
oxygen
Anaerobic
pathogenicity
Human
range
-999
size
2.56
status
complete
x
123.366570
y
43.073669
--//--
arrangement
Chains
disease
Food poisoning
endospores
Yes
gram
+
group
Firmicutes
habitat
Terrestrial
id
Bacillus_cereus_ZK
kingdom
Bacteria
motility
Yes
oxygen
Aerobic
pathogenicity
"Human, Animal"
range
-999
size
5.84
status
complete
x
-84.423363
y
86.206413
--//--
arrangement
Chains
disease
Wide range of infections
endospores
No
gram
+
group
Firmicutes
habitat
Host-associated
id
Streptococcus_pyogenes_MGAS10394
kingdom
Bacteria
motility
No
oxygen
Facultative
pathogenicity
Human
range
-999
size
1.9
status
complete
x
39.180286
y
119.168159
--//--
arrangement
Singles
disease
Various diseases of reproductive organs
endospores
No
gram
-
group
Alphaproteobacteria
habitat
Host-associated
id
Wolbachia_endosymbiont_of_Brugia_malayi_TRS
kingdom
Bacteria
motility
No
oxygen

pathogenicity
Brugia malayi nematode worm
range
-999
size
1.08
status
complete
x
42.486130
y
-116.690681
--//--
arrangement
"Pairs, Clusters"
disease
Wide range of opportunistic infections
endospores
No
gram
+
group
Firmicutes
habitat
Host-associated
id
Staphylococcus_haemolyticus
kingdom
Bacteria
motility
No
oxygen
Facultative
pathogenicity
Human
range
-999
size
2.69
status
complete
x
-52.601170
y
123.187210
--//--
arrangement

disease

endospores

gram

group
Gammaproteobacteria
habitat
Host-associated
id
Baumannia_cicadellinicola_Homalodisca_coagulata
kingdom
Bacteria
motility

oxygen

pathogenicity

range
-999
size
0.69
status
complete
x
66.811447
y
-52.993679
--//--
arrangement
"Singles, Pairs, Chains"
disease
Gas gangrene
endospores
Yes
gram
+
group
Firmicutes
habitat
Multiple
id
Clostridium_perfringens_SM101
kingdom
Bacteria
motility
No
oxygen
Anaerobic
pathogenicity
"Human, Animal"
range
-999
size
2.96
status
complete
x
38.942688
y
120.141212
--//--
arrangement
Singles
disease

endospores

gram

group
Cyanobacteria
habitat
Aquatic
id
Synechococcus_CC9311
kingdom
Bacteria
motility
Yes
oxygen

pathogenicity
No
range
-999
size
2.61
status
complete
x
60.433674
y
11.053946
--//--
arrangement

disease
Lyme disease
endospores
No
gram

group
Spirochaetes
habitat
Host-associated
id
Borrelia_garinii_PBi
kingdom
Bacteria
motility
Yes
oxygen

pathogenicity
Human
range
-999
size
0.99
status
complete
x
111.413788
y
-16.119061
--//--
arrangement

disease
None
endospores
Yes
gram
-
group
Deltaproteobacteria
habitat
Terrestrial
id
Anaeromyxobacter_dehalogenans_2CP-C
kingdom
Bacteria
motility
Yes
oxygen
Anaerobic
pathogenicity
No
range
-999
size
5.01
status
complete
x
11.343753
y
56.878006
--//--
arrangement
"Singles, Pairs"
disease
None
endospores
No
gram
-
group
Gammaproteobacteria
habitat

id
Chromohalobacter_salexigens_DSM_3043
kingdom
Bacteria
motility
Yes
oxygen
Aerobic
pathogenicity
No
range
-999
size
3.7
status
complete
x
-71.921112
y
-92.571999
--//--
arrangement
Clusters
disease
None
endospores

gram
-
group
Acidobacteria
habitat
Terrestrial
id
Solibacter_usitatus_Ellin6076
kingdom
Bacteria
motility
No
oxygen
Aerobic
pathogenicity
No
range
-999
size
10.0
status
complete
x
12.017007
y
54.584213
--//--
arrangement
Chains
disease

endospores
No
gram
-
group
Alphaproteobacteria
habitat
Aquatic
id
Jannaschia_CCS1
kingdom
Bacteria
motility
No
oxygen
Aerobic
pathogenicity
No
range
-999
size
4.4
status
complete
x
-135.775986
y
48.103817
--//--
arrangement

disease

endospores

gram
-
group
Deltaproteobacteria
habitat
Specialized
id
Desulfotalea_psychrophila_LSv54
kingdom
Bacteria
motility

oxygen
Anaerobic
pathogenicity
No
range
-999
size
3.66
status
complete
x
11.570993
y
56.169037
--//--
arrangement

disease
Rice bacterial blight disease
endospores

gram
-
group
Gammaproteobacteria
habitat
Host-associated
id
Xanthomonas_oryzae_KACC10331
kingdom
Bacteria
motility

oxygen
Aerobic
pathogenicity
Rice
range
-999
size
4.94
status
complete
x
-44.166073
y
-48.768669
--//--
arrangement
Singles
disease
Gastroenteritis
endospores

gram
-
group
Gammaproteobacteria
habitat
Multiple
id
Yersinia_pseudotuberculosis_IP32953
kingdom
Bacteria
motility
Yes
oxygen
Facultative
pathogenicity
"Human, Animal"
range
-999
size
4.84
status
complete
x
-24.727739
y
-153.006012
--//--
arrangement

disease

endospores

gram
-
group
Gammaproteobacteria
habitat
Multiple
id
Vibrio_fischeri_ES114
kingdom
Bacteria
motility

oxygen

pathogenicity
No
range
-999
size
4.28
status
complete
x
-72.687134
y
-91.479805
--//--
arrangement

disease
None
endospores
No
gram
+
group
Actinobacteria
habitat
Terrestrial
id
Symbiobacterium_thermophilum_IAM14863
kingdom
Bacteria
motility
No
oxygen
Microaerophilic
pathogenicity
No
range
-999
size
3.57
status
complete
x
-33.573177
y
71.624603
--//--
arrangement

disease
Plant rot
endospores

gram

group
Betaproteobacteria
habitat
Multiple
id
Ralstonia_solanacearum
kingdom
Bacteria
motility

oxygen
Aerobic
pathogenicity
Plant
range
-999
size
5.81
status
complete
x
-120.296921
y
-32.775200
--//--
arrangement

disease
None
endospores

gram
-
group
Gammaproteobacteria
habitat
Aquatic
id
Alcanivorax_borkumensis_SK2
kingdom
Bacteria
motility
No
oxygen
Aerobic
pathogenicity
No
range
-999
size
3.12
status
complete
x
-72.178627
y
-92.937637
--//--
arrangement
"Singles, Aggregates"
disease

endospores
No
gram
-
group
Bacteroidetes/Chlorobi
habitat
Multiple
id
Pelodictyon_luteolum_DSM_273
kingdom
Bacteria
motility
No
oxygen
Anaerobic
pathogenicity
No
range
-999
size
2.36
status
complete
x
12.103420
y
56.106880
--//--
arrangement
"Singles, Pairs"
disease

endospores
No
gram
-
group
Deltaproteobacteria
habitat
Aquatic
id
Syntrophobacter_fumaroxidans_MPOB
kingdom
Bacteria
motility
No
oxygen
Anaerobic
pathogenicity
No
range
-999
size
5.0
status
complete
x
11.959990
y
56.721184
--//--
arrangement
"Singles, Pairs"
disease

endospores
No
gram
-
group
Firmicutes
habitat
Multiple
id
Syntrophomonas_wolfei_Goettingen
kingdom
Bacteria
motility
Yes
oxygen
Anaerobic
pathogenicity
No
range
-999
size
2.94
status
complete
x
-33.356476
y
71.199799
--//--
arrangement
"Singles, Chains"
disease

endospores
No
gram

group
Euryarchaeota
habitat
Multiple
id
Methanospirillum_hungatei_JF-1
kingdom
Archaea
motility
Yes
oxygen
Anaerobic
pathogenicity
No
range
-999
size
3.54
status
complete
x
107.721664
y
-88.139626
--//--
arrangement
Singles
disease

endospores
No
gram
-
group
Gammaproteobacteria
habitat
Aquatic
id
Thiomicrospira_crunogena_XCL-2
kingdom
Bacteria
motility
Yes
oxygen
Anaerobic
pathogenicity
No
range
-999
size
2.43
status
complete
x
-48.765675
y
-0.495687
--//--
arrangement
Singles
disease

endospores
No
gram
-
group
Epsilonproteobacteria
habitat

id
Thiomicrospira_denitrificans_ATCC_33889
kingdom
Bacteria
motility
No
oxygen
Anaerobic
pathogenicity
No
range
-999
size
2.2
status
complete
x
11.953159
y
56.372387
--//--
arrangement

disease

endospores
No
gram
-
group
Betaproteobacteria
habitat
Multiple
id
Thiobacillus_denitrificans_ATCC_25259
kingdom
Bacteria
motility
Yes
oxygen
Facultative
pathogenicity
No
range
-999
size
2.91
status
complete
x
-48.965641
y
-0.231517
--//--
arrangement

disease

endospores

gram
-
group
Alphaproteobacteria
habitat
Multiple
id
Silicibacter_TM1040
kingdom
Bacteria
motility
Yes
oxygen

pathogenicity
No
range
-999
size
4.15
status
complete
x
-135.378296
y
47.478535
--//--
arrangement
Singles
disease
"Severe infection, diarrhea, and abcesses"
endospores

gram
-
group
Bacteroidetes/Chlorobi
habitat

id
Bacteroides_fragilis_YCH46
kingdom
Bacteria
motility

oxygen
Anaerobic
pathogenicity
Human
range
-999
size
5.31
status
complete
x
12.757075
y
55.703671
--//--
arrangement

disease
None
endospores
No
gram
-
group
Gammaproteobacteria
habitat
Host-associated
id
Mannheimia_succiniciproducens_MBEL55E
kingdom
Bacteria
motility
No
oxygen
Anaerobic
pathogenicity
No
range
-999
size
2.31
status
complete
x
-24.478840
y
-151.941711
--//--
arrangement
"Singles, Chains"
disease
Food poisoning
endospores
Yes
gram
+
group
Firmicutes
habitat

id
Bacillus_licheniformis_DSM_13
kingdom
Bacteria
motility
Yes
oxygen
Facultative
pathogenicity
Human
range
-999
size
4.22
status
complete
x
-83.835533
y
86.184677
--//--
arrangement
"Singles, Pairs"
disease
Paratyphoid fever
endospores

gram
-
group
Gammaproteobacteria
habitat
Host-associated
id
Salmonella_enterica_Paratypi_ATCC_9150
kingdom
Bacteria
motility
Yes
oxygen
Facultative
pathogenicity
Human
range
-999
size
4.59
status
complete
x
-24.974197
y
-152.981430
--//--
arrangement
Filaments
disease
Nocardiosis
endospores
Yes
gram
+
group
Actinobacteria
habitat
Multiple
id
Nocardia_farcinica_IFM10152
kingdom
Bacteria
motility
No
oxygen
Aerobic
pathogenicity
"Human, Animal"
range
-999
size
6.29
status
complete
x
122.733429
y
43.586395
--//--
arrangement
Singles
disease
Swine mycoplasmosis
endospores
No
gram
-
group
Firmicutes
habitat
Host-associated
id
Mycoplasma_hyopneumoniae_232
kingdom
Bacteria
motility
No
oxygen
Facultative
pathogenicity
Swine
range
-999
size
0.89
status
complete
x
110.887589
y
-16.374580
--//--
arrangement

disease
None
endospores

gram
-
group
Betaproteobacteria
habitat
Multiple
id
Polaromonas_JS666
kingdom
Bacteria
motility
No
oxygen
Aerobic
pathogenicity
No
range
-999
size
5.9
status
complete
x
-120.696327
y
-33.166302
--//--
arrangement
Singles
disease
Legionnaire's disease
endospores

gram
-
group
Gammaproteobacteria
habitat
Host-associated
id
Legionella_pneumophila_Lens
kingdom
Bacteria
motility
Yes
oxygen
Aerobic
pathogenicity
Animal
range
-999
size
3.41
status
complete
x
-49.033649
y
-0.693856
--//--
arrangement
Singles
disease
Legionnaire's disease
endospores

gram
-
group
Gammaproteobacteria
habitat
Host-associated
id
Legionella_pneumophila_Paris
kingdom
Bacteria
motility
Yes
oxygen
Aerobic
pathogenicity
Animal
range
-999
size
3.64
status
complete
x
-48.774761
y
-0.777135
--//--
arrangement
Singles
disease

endospores

gram
-
group
Gammaproteobacteria
habitat
Multiple
id
Photobacterium_profundum_SS9
kingdom
Bacteria
motility
Yes
oxygen
Facultative
pathogenicity
No
range
-999
size
6.4
status
complete
x
-73.127434
y
-91.959900
--//--
arrangement
"Singles, Pairs"
disease
Dysentery
endospores
No
gram
-
group
Gammaproteobacteria
habitat
Host-associated
id
Shigella_dysenteriae
kingdom
Bacteria
motility
Yes
oxygen
Facultative
pathogenicity
Human
range
-999
size
4.55
status
complete
x
-25.234888
y
-152.580093
--//--
arrangement
"Singles, Pairs"
disease
Dysentary
endospores
No
gram
-
group
Gammaproteobacteria
habitat
Host-associated
id
Shigella_boydii_Sb227
kingdom
Bacteria
motility
Yes
oxygen
Facultative
pathogenicity
Human
range
-999
size
4.65
status
complete
x
-24.463499
y
-153.044739
--//--
arrangement
"Singles, Pairs"
disease
Dysentery
endospores
No
gram
-
group
Gammaproteobacteria
habitat
Host-associated
id
Shigella_sonnei_Ss046
kingdom
Bacteria
motility
Yes
oxygen
Facultative
pathogenicity
Human
range
-999
size
5.04
status
complete
x
-24.004398
y
-152.895004
--//--
arrangement
"Pairs, Chains"
disease

endospores
No
gram
+
group
Firmicutes
habitat
Multiple
id
Streptococcus_thermophilus_LMG_18311
kingdom
Bacteria
motility
No
oxygen
Anaerobic
pathogenicity
No
range
-999
size
1.8
status
complete
x
-5.039420
y
128.092834
--//--
arrangement
"Pairs, Chains"
disease

endospores
No
gram
+
group
Firmicutes
habitat
Multiple
id
Streptococcus_thermophilus_CNRZ1066
kingdom
Bacteria
motility
No
oxygen
Anaerobic
pathogenicity
No
range
-999
size
1.8
status
complete
x
39.597916
y
119.960861
--//--
arrangement

disease

endospores

gram

group
Deinococcus-Thermus
habitat
Specialized
id
Thermus_thermophilus_HB8
kingdom
Bacteria
motility

oxygen
Aerobic
pathogenicity

range
-999
size
2.12
status
complete
x
124.135025
y
42.764172
--//--
arrangement

disease

endospores

gram

group
Euryarchaeota
habitat
Specialized
id
Thermococcus_kodakaraensis_KOD1
kingdom
Archaea
motility
Yes
oxygen
Anaerobic
pathogenicity

range
-999
size
2.09
status
complete
x
107.385506
y
-88.658066
--//--
arrangement

disease

endospores
Yes
gram
+
group
Firmicutes
habitat
Aquatic
id
Geobacillus_kaustophilus_HTA426
kingdom
Bacteria
motility
No
oxygen
Aerobic
pathogenicity

range
-999
size
3.59
status
complete
x
-84.873474
y
86.793625
--//--
arrangement
Singles
disease
None
endospores

gram
-
group
Betaproteobacteria
habitat
Terrestrial
id
Azoarcus_sp_EbN1
kingdom
Bacteria
motility
Yes
oxygen
Facultative
pathogenicity
No
range
-999
size
4.73
status
complete
x
-48.653393
y
-0.304059
--//--
arrangement

disease

endospores
No
gram
+
group
Firmicutes
habitat
Host-associated
id
Lactobacillus_salivarius_UCC118
kingdom
Bacteria
motility

oxygen
Facultative
pathogenicity

range
-999
size
2.13
status
complete
x
-4.717190
y
128.389175
--//--
arrangement
"Singles, Chains"
disease
None
endospores

gram
-
group
Cyanobacteria
habitat
Aquatic
id
Synechococcus_elongatus_PCC_6301
kingdom
Bacteria
motility
No
oxygen

pathogenicity
No
range
-999
size
2.7
status
complete
x
59.582169
y
10.822659
--//--
arrangement

disease

endospores

gram

group
Firmicutes
habitat

id
Bacillus_clausii_KSM-K16
kingdom
Bacteria
motility

oxygen

pathogenicity

range
-999
size
4.3
status
complete
x
-84.524719
y
87.235245
--//--
arrangement
Singles
disease

endospores

gram
-
group
Alphaproteobacteria
habitat
Multiple
id
Gluconobacter_oxydans_621H
kingdom
Bacteria
motility
Yes
oxygen
Aerobic
pathogenicity

range
-999
size
2.92
status
complete
x
-136.997467
y
46.501686
--//--
arrangement

disease

endospores

gram
-
group
Deltaproteobacteria
habitat
Aquatic
id
Pelobacter_carbinolicus
kingdom
Bacteria
motility

oxygen
Anaerobic
pathogenicity
No
range
-999
size
3.7
status
complete
x
11.789079
y
56.158836
--//--
arrangement

disease

endospores

gram
-
group
Alphaproteobacteria
habitat
Host-associated
id
Ehrlichia_ruminantium_str._Welgevonden
kingdom
Bacteria
motility

oxygen

pathogenicity
Ruminant
range
-999
size
1.51
status
complete
x
42.032017
y
-116.779541
--//--
arrangement

disease
African heartwater
endospores

gram
-
group
Alphaproteobacteria
habitat
Host-associated
id
Ehrlichia_ruminantium_Gardel
kingdom
Bacteria
motility

oxygen

pathogenicity
Ruminant
range
-999
size
1.5
status
complete
x
42.248245
y
-116.291008
--//--
arrangement
"Singles, Pairs"
disease

endospores

gram
-
group
Gammaproteobacteria
habitat
Aquatic
id
Shewanella_denitrificans_OS217
kingdom
Bacteria
motility
Yes
oxygen
Facultative
pathogenicity

range
-999
size
4.55
status
complete
x
-72.864777
y
-91.999954
--//--
arrangement
"Singles, Pairs"
disease

endospores

gram
-
group
Gammaproteobacteria
habitat
Multiple
id
Shewanella_frigidimarina_NCIMB_400
kingdom
Bacteria
motility
Yes
oxygen
Facultative
pathogenicity

range
-999
size
4.85
status
complete
x
-72.857903
y
-92.677521
--//--
arrangement
"Pairs, Tetrads"
disease

endospores

gram
+
group
Deinococcus-Thermus
habitat
Aquatic
id
Deinococcus_geothermalis_DSM_11300
kingdom
Bacteria
motility

oxygen
Aerobic
pathogenicity

range
-999
size
3.04
status
complete
x
123.992966
y
43.097729
--//--
arrangement

disease

endospores

gram
+
group
Firmicutes
habitat
Multiple
id
Lactobacillus_sakei_23K
kingdom
Bacteria
motility

oxygen
Facultative
pathogenicity

range
-999
size
1.88
status
complete
x
-4.804619
y
127.195633
--//--
arrangement

disease
Shell disease
endospores
No
gram
-
group
Gammaproteobacteria
habitat
Aquatic
id
Pseudoalteromonas_atlantica_T6c
kingdom
Bacteria
motility
Yes
oxygen
Aerobic
pathogenicity
Shellfish
range
-999
size
5.19
status
complete
x
-72.018631
y
-91.939537
--//--
arrangement

disease

endospores

gram
-
group
Alphaproteobacteria
habitat
Terrestrial
id
Nitrobacter_hamburgensis_X14
kingdom
Bacteria
motility
Yes
oxygen
Aerobic
pathogenicity

range
-999
size
5.01
status
complete
x
-135.732300
y
46.830601
--//--
arrangement

disease

endospores

gram
-
group
Alphaproteobacteria
habitat
Terrestrial
id
Nitrobacter_winogradskyi_Nb-255
kingdom
Bacteria
motility
Yes
oxygen
Facultative
pathogenicity

range
-999
size
3.4
status
complete
x
-135.583969
y
47.832596
--//--
arrangement

disease
Aster yellows witches'-broom
endospores

gram

group
Firmicutes
habitat
Host-associated
id
Aster_yellows_witches-broom_phytoplasma_AYWB
kingdom
Bacteria
motility

oxygen
Aerobic
pathogenicity
Plants
range
-999
size
0.72
status
complete
x
111.324615
y
-16.418835
--//--
arrangement

disease
None
endospores
No
gram
-
group
Alphaproteobacteria
habitat
Aquatic
id
Erythrobacter_litoralis_HTCC2594
kingdom
Bacteria
motility
Yes
oxygen
Aerobic
pathogenicity
No
range
-999
size
3.05
status
complete
x
-137.224030
y
46.787739
--//--
arrangement

disease

endospores
No
gram
-
group
Betaproteobacteria
habitat
Multiple
id
Burkholderia_cepacia_AMMD
kingdom
Bacteria
motility

oxygen

pathogenicity

range
-999
size
7.53
status
complete
x
-120.573021
y
-32.572552
--//--
arrangement

disease

endospores

gram
-
group
Betaproteobacteria
habitat
Specialized
id
Ralstonia_eutropha_H16
kingdom
Bacteria
motility
Yes
oxygen
Facultative
pathogenicity

range
-999
size
6.95
status
complete
x
-120.937576
y
-32.123863
--//--
arrangement

disease

endospores
No
gram

group
Cyanobacteria
habitat
Aquatic
id
Synechococcus_CC9605
kingdom
Bacteria
motility
Yes
oxygen

pathogenicity

range
-999
size
2.51
status
complete
x
60.270908
y
11.645721
--//--
arrangement
Singles
disease
Bacterial spot
endospores

gram
-
group
Gammaproteobacteria
habitat
Host-associated
id
Xanthomonas_campestris_vesicatoria_85-10
kingdom
Bacteria
motility
Yes
oxygen
Aerobic
pathogenicity
Plant
range
-999
size
5.42
status
complete
x
-44.164310
y
-48.428951
--//--
arrangement

disease

endospores

gram

group
Cyanobacteria
habitat
Aquatic
id
Synechococcus_CC9902
kingdom
Bacteria
motility
Yes
oxygen

pathogenicity

range
-999
size
2.23
status
complete
x
59.935902
y
11.112488
--//--
arrangement
Branched filaments
disease

endospores
No
gram
+
group
Actinobacteria
habitat
Terrestrial
id
Rhodococcus_RHA1
kingdom
Bacteria
motility
No
oxygen
Aerobic
pathogenicity

range
-999
size
9.7
status
complete
x
122.895058
y
43.927620
--//--
arrangement
"Singles, V-shaped pairs"
disease
No
endospores
No
gram
+
group
Actinobacteria
habitat
Multiple
id
Corynebacterium_glutamicum_ATCC_13032_Bielefeld
kingdom
Bacteria
motility
No
oxygen
Facultative
pathogenicity
No
range
-999
size
3.28
status
complete
x
123.699150
y
43.245365
--//--
arrangement

disease
Spotted-fever like illness
endospores

gram
-
group
Alphaproteobacteria
habitat
Host-associated
id
Rickettsia_felis_URRWXCal2
kingdom
Bacteria
motility

oxygen

pathogenicity

range
-999
size
1.59
status
complete
x
41.744244
y
-116.664543
--//--
arrangement

disease
"Pharyngitis, bronchitis and pneumonitis"
endospores

gram
-
group
Chlamydiae/Verrucomicrobia
habitat
Host-associated
id
Chlamydia_trachomatis_A_HAR-13
kingdom
Bacteria
motility

oxygen

pathogenicity
Human
range
-999
size
1.05
status
complete
x
67.315117
y
-51.946045
--//--
arrangement
Chains
disease
Wide range of infections
endospores
No
gram
+
group
Firmicutes
habitat
Host-associated
id
Streptococcus_pyogenes_MGAS6180
kingdom
Bacteria
motility
No
oxygen
Facultative
pathogenicity
Human
range
-999
size
1.9
status
complete
x
38.409298
y
119.669083
--//--
arrangement
Chains
disease
Wide range of infections
endospores
No
gram
+
group
Firmicutes
habitat
Host-associated
id
Streptococcus_pyogenes_MGAS5005
kingdom
Bacteria
motility
No
oxygen
Facultative
pathogenicity
Human
range
-999
size
1.84
status
complete
x
38.736885
y
119.415413
--//--
arrangement
"Singles, Pairs"
disease

endospores

gram
-
group
Gammaproteobacteria
habitat
Aquatic
id
Shewanella_MR-7
kingdom
Bacteria
motility
Yes
oxygen
Facultative
pathogenicity

range
-999
size
4.8
status
complete
x
-72.498749
y
-92.433586
--//--
arrangement
"Singles, Pairs"
disease

endospores

gram
-
group
Gammaproteobacteria
habitat
Multiple
id
Shewanella_MR-4
kingdom
Bacteria
motility
Yes
oxygen
Facultative
pathogenicity

range
-999
size
4.71
status
complete
x
-72.317581
y
-92.288933
--//--
arrangement

disease

endospores
No
gram
-
group
Alphaproteobacteria
habitat
Aquatic
id
Sphingopyxis_alaskensis_RB2256
kingdom
Bacteria
motility

oxygen
Aerobic
pathogenicity

range
-999
size
3.37
status
complete
x
-137.446503
y
47.524399
--//--
arrangement

disease

endospores

gram
-
group
Betaproteobacteria
habitat
Multiple
id
Rhodoferax_ferrireducens_T118
kingdom
Bacteria
motility
Yes
oxygen
Facultative
pathogenicity
No
range
-999
size
4.97
status
complete
x
-120.975441
y
-33.242847
--//--
arrangement
Singles
disease

endospores

gram
-
group
Cyanobacteria
habitat
Aquatic
id
Prochlorococcus_marinus_MIT_9312
kingdom
Bacteria
motility
No
oxygen

pathogenicity

range
-999
size
1.71
status
complete
x
59.196381
y
11.367299
--//--
arrangement
Singles
disease

endospores

gram
-
group
Cyanobacteria
habitat
Aquatic
id
Prochlorococcus_marinus_NATL2A
kingdom
Bacteria
motility
No
oxygen

pathogenicity

range
-999
size
1.84
status
complete
x
59.965061
y
11.330447
--//--
arrangement

disease

endospores

gram
-
group
Betaproteobacteria
habitat
Terrestrial
id
Nitrosospira_multiformis_ATCC_25196
kingdom
Bacteria
motility
Yes
oxygen
Aerobic
pathogenicity

range
-999
size
3.23
status
complete
x
-48.273186
y
-0.176732
--//--
arrangement
"Singles, Chains"
disease

endospores

gram
-
group
Betaproteobacteria
habitat
Multiple
id
Nitrosomonas_eutropha_C71
kingdom
Bacteria
motility
Yes
oxygen

pathogenicity

range
-999
size
2.78
status
complete
x
-48.512928
y
0.034641
--//--
arrangement

disease

endospores

gram

group
Betaproteobacteria
habitat

id
Burkholderia_cenocepacia_HI2424
kingdom
Bacteria
motility

oxygen

pathogenicity

range
-999
size
7.76
status
complete
x
-120.681915
y
-32.160477
--//--
arrangement

disease

endospores

gram

group
Betaproteobacteria
habitat

id
Burkholderia_cenocepacia_AU_1054
kingdom
Bacteria
motility

oxygen

pathogenicity

range
-999
size
7.28
status
complete
x
-120.505363
y
-32.793957
--//--
arrangement
Pairs
disease

endospores

gram

group
Gammaproteobacteria
habitat
Multiple
id
Psychrobacter_cryohalolentis_K5
kingdom
Bacteria
motility
No
oxygen

pathogenicity

range
-999
size
3.1
status
complete
x
-47.901276
y
-0.240058
--//--
arrangement

disease

endospores

gram

group
Bacteroidetes/Chlorobi
habitat

id
Chlorobium_chlorochromatii_CaD3
kingdom
Bacteria
motility

oxygen

pathogenicity

range
-999
size
2.57
status
complete
x
12.259160
y
56.324284
--//--
arrangement

disease

endospores

gram

group
Alphaproteobacteria
habitat
Host-associated
id
Rhizobium_etli_CFN_42
kingdom
Bacteria
motility

oxygen

pathogenicity

range
-999
size
6.53
status
complete
x
-136.619949
y
47.760677
--//--
arrangement
Singles
disease

endospores
No
gram

group
Crenarchaeota
habitat
Specialized
id
Sulfolobus_acidocaldarius_DSM_639
kingdom
Archaea
motility
No
oxygen
Aerobic
pathogenicity
No
range
-999
size
2.23
status
complete
x
106.518822
y
-88.242073
--//--
arrangement

disease
Melioidosis
endospores

gram
-
group
Betaproteobacteria
habitat
Terrestrial
id
Burkholderia_pseudomallei_1710b
kingdom
Bacteria
motility
Yes
oxygen
Aerobic
pathogenicity
Animal
range
-999
size
7.31
status
complete
x
-120.033730
y
-32.985813
--//--
arrangement
Filaments
disease

endospores

gram
+
group
Actinobacteria
habitat
Multiple
id
Frankia_CcI3
kingdom
Bacteria
motility

oxygen
Aerobic
pathogenicity

range
-999
size
5.43
status
complete
x
123.711555
y
44.032562
--//--
arrangement
Singles
disease
Nocosomial infections
endospores
No
gram
+
group
Actinobacteria
habitat
Multiple
id
Corynebacterium_jeikeium_K411
kingdom
Bacteria
motility
No
oxygen
Facultative
pathogenicity
Human
range
-999
size
2.48
status
complete
x
122.916412
y
43.650440
--//--
arrangement
"Singly, Pairs"
disease

endospores

gram

group
Gammaproteobacteria
habitat
Aquatic
id
Nitrosococcus_oceani_ATCC_19707
kingdom
Bacteria
motility
Yes
oxygen

pathogenicity

range
-999
size
3.52
status
complete
x
-47.931389
y
-0.615548
--//--
arrangement

disease

endospores

gram
-
group
Alphaproteobacteria
habitat
Host-associated
id
Rickettsia_bellii_RML369-C
kingdom
Bacteria
motility

oxygen

pathogenicity

range
-999
size
1.52
status
complete
x
41.652924
y
-116.104782
--//--
arrangement
"Singles, Aggregates"
disease
No
endospores
Yes
gram
-
group
Deltaproteobacteria
habitat
Terrestrial
id
Myxococcus_xanthus_DK_1622
kingdom
Bacteria
motility
Yes
oxygen
Aerobic
pathogenicity
No
range
-999
size
9.14
status
complete
x
12.486531
y
54.500633
--//--
arrangement
Singles
disease
"Gastroenteritis, wound infections, primary septicemia"
endospores

gram
-
group
Gammaproteobacteria
habitat
Aquatic
id
Vibrio_vulnificus_YJ016
kingdom
Bacteria
motility
Yes
oxygen
Facultative
pathogenicity
Human
range
-999
size
5.26
status
complete
x
-72.150452
y
-91.715813
--//--
arrangement
Singles
disease
Black rot and citrus canker
endospores

gram
-
group
Gammaproteobacteria
habitat
Host-associated
id
Xanthomonas_campestris_8004
kingdom
Bacteria
motility
Yes
oxygen
Aerobic
pathogenicity
Plant
range
-999
size
5.15
status
complete
x
-44.831306
y
-48.323128
--//--
arrangement
"Pairs, Tetrads, Aggregates"
disease

endospores

gram

group
Euryarchaeota
habitat
Host-associated
id
Methanosphaera_stadtmanae
kingdom
Archaea
motility
No
oxygen
Anaerobic
pathogenicity

range
-999
size
1.77
status
complete
x
107.748177
y
-88.839325
--//--
arrangement

disease
Urinary tract infections
endospores
No
gram
+
group
Firmicutes
habitat
Host-associated
id
Staphylococcus_saprophyticus
kingdom
Bacteria
motility
No
oxygen
Aerobic
pathogenicity
Human
range
-999
size
2.58
status
complete
x
-52.742115
y
123.531532
--//--
arrangement

disease

endospores
No
gram
+
group
Chloroflexi
habitat
Multiple
id
Dehalococcoides_CBDB1
kingdom
Bacteria
motility
No
oxygen
Anaerobic
pathogenicity
No
range
-999
size
1.4
status
complete
x
12.885363
y
56.342583
--//--
arrangement

disease

endospores
No
gram
-
group
Gammaproteobacteria
habitat
Aquatic
id
Pseudoalteromonas_haloplanktis_TAC125
kingdom
Bacteria
motility
Yes
oxygen
Aerobic
pathogenicity
No
range
-999
size
3.85
status
complete
x
-72.407700
y
-91.850037
--//--
arrangement
Singles
disease

endospores

gram
-
group
Alphaproteobacteria
habitat
Aquatic
id
Hyphomonas_neptunium_ATCC_15444
kingdom
Bacteria
motility
Yes
oxygen
Aerobic
pathogenicity
No
range
-999
size
3.71
status
complete
x
-136.876938
y
46.927551
--//--
arrangement

disease

endospores

gram

group
Euryarchaeota
habitat
Aquatic
id
Natronomonas_pharaonis
kingdom
Archaea
motility

oxygen
Aerobic
pathogenicity

range
-999
size
2.75
status
complete
x
106.878288
y
-87.731483
--//--
arrangement
Singles
disease

endospores

gram
-
group
Alphaproteobacteria
habitat
Multiple
id
Rhodopseudomonas_palustris_HaA2
kingdom
Bacteria
motility

oxygen
Facultative
pathogenicity
No
range
-999
size
5.33
status
complete
x
-135.637009
y
47.178448
--//--
arrangement
Singles
disease

endospores

gram
-
group
Alphaproteobacteria
habitat
Multiple
id
Rhodopseudomonas_palustris_BisB5
kingdom
Bacteria
motility

oxygen
Facultative
pathogenicity
No
range
-999
size
4.89
status
complete
x
-136.379364
y
47.550465
--//--
arrangement
Singles
disease

endospores

gram
-
group
Alphaproteobacteria
habitat
Multiple
id
Rhodopseudomonas_palustris_BisB18
kingdom
Bacteria
motility

oxygen
Facultative
pathogenicity
No
range
-999
size
5.51
status
complete
x
-136.815964
y
47.231449
--//--
arrangement
Singles
disease

endospores

gram
-
group
Alphaproteobacteria
habitat
Multiple
id
Rhodopseudomonas_palustris_BisA53
kingdom
Bacteria
motility

oxygen
Facultative
pathogenicity
No
range
-999
size
5.51
status
complete
x
-136.210709
y
48.086910
--//--
arrangement

disease
None
endospores
No
gram
+
group
Actinobacteria
habitat

id
Mycobacterium_MCS
kingdom
Bacteria
motility
No
oxygen

pathogenicity
No
range
-999
size
5.92
status
complete
x
123.684631
y
44.313618
--//--
arrangement

disease

endospores

gram

group
Gammaproteobacteria
habitat
Aquatic
id
Alkalilimnicola_ehrlichei_MLHE-1
kingdom
Bacteria
motility

oxygen
Facultative
pathogenicity

range
-999
size
3.28
status
complete
x
-48.631229
y
0.337903
--//--
arrangement

disease

endospores

gram

group
Acidobacteria
habitat

id
Acidobacteria_bacterium_Ellin345
kingdom
Bacteria
motility

oxygen

pathogenicity

range
-999
size
5.65
status
complete
x
12.083261
y
55.057529
--//--
arrangement

disease

endospores

gram
-
group
Gammaproteobacteria
habitat
Aquatic
id
Hahella_chejuensis_KCTC_2396
kingdom
Bacteria
motility
Yes
oxygen
Facultative
pathogenicity
No
range
-999
size
7.22
status
complete
x
-71.835632
y
-92.841537
--//--
arrangement

disease
None
endospores

gram
-
group
Bacteroidetes/Chlorobi
habitat
Specialized
id
Salinibacter_ruber_DSM_13855
kingdom
Bacteria
motility
Yes
oxygen
Aerobic
pathogenicity
No
range
-999
size
3.59
status
complete
x
12.412391
y
54.975880
--//--
arrangement
Singles
disease
Gastric ulcer
endospores

gram
-
group
Epsilonproteobacteria
habitat
Host-associated
id
Helicobacter_pylori_HPAG1
kingdom
Bacteria
motility
yes
oxygen
Aerobic
pathogenicity
Human
range
-999
size
1.61
status
complete
x
41.066135
y
-116.895027
--//--
arrangement
"Singles, Groups"
disease
Brucellosis
endospores

gram
-
group
Alphaproteobacteria
habitat
Host-associated
id
Brucella_melitensis_biovar_Abortus
kingdom
Bacteria
motility

oxygen
Facultative
pathogenicity

range
-999
size
3.28
status
complete
x
-135.675903
y
47.537827
--//--
arrangement
Singles
disease
Severe arthritis and septicemia
endospores
No
gram
-
group
Firmicutes
habitat
Host-associated
id
Mycoplasma_capricolum_ATCC_27343
kingdom
Bacteria
motility
No
oxygen
Facultative
pathogenicity
Ruminant
range
-999
size
1.01
status
complete
x
111.054802
y
-16.880262
--//--
arrangement

disease

endospores

gram
-
group
Alphaproteobacteria
habitat
Aquatic
id
Magnetospirillum_magneticum_AMB-1
kingdom
Bacteria
motility
Yes
oxygen
Microaerophilic
pathogenicity
No
range
-999
size
4.97
status
complete
x
-136.502808
y
48.342663
--//--
arrangement
"Singles, Pairs"
disease

endospores

gram
-
group
Gammaproteobacteria
habitat
Host-associated
id
Escherichia_coli_536
kingdom
Bacteria
motility
Yes
oxygen
Facultative
pathogenicity
Human
range
-999
size
4.94
status
complete
x
-24.506737
y
-152.501709
--//--
arrangement
Single
disease

endospores

gram
-
group
Cyanobacteria
habitat
Specialized
id
Cyanobacteria_bacterium_Yellowstone_A-Prime
kingdom
Bacteria
motility

oxygen
Facultative
pathogenicity
No
range
-999
size
2.93
status
complete
x
59.955452
y
10.883481
--//--
arrangement
Single
disease

endospores

gram
-
group
Cyanobacteria
habitat
Specialized
id
Cyanobacteria_bacterium_Yellowstone_B-Prime
kingdom
Bacteria
motility

oxygen
Facultative
pathogenicity
No
range
-999
size
3.05
status
complete
x
60.202553
y
10.992355
--//--
arrangement

disease

endospores
No
gram
-
group
Deltaproteobacteria
habitat
Multiple
id
Syntrophus_aciditrophicus_SB
kingdom
Bacteria
motility
No
oxygen
Anaerobic
pathogenicity

range
-999
size
3.18
status
complete
x
11.354396
y
55.912712
--//--
arrangement
"Singles, Pairs"
disease
Cystitis
endospores

gram
-
group
Gammaproteobacteria
habitat
Host-associated
id
Escherichia_coli_UTI89
kingdom
Bacteria
motility
Yes
oxygen
Facultative
pathogenicity
Human
range
-999
size
5.18
status
complete
x
-24.540924
y
-153.544067
--//--
arrangement

disease
Rice bacterial blight disease
endospores

gram
-
group
Gammaproteobacteria
habitat
Host-associated
id
Xanthomonas_oryzae_MAFF_311018
kingdom
Bacteria
motility

oxygen
Aerobic
pathogenicity
Rice
range
-999
size
4.94
status
complete
x
-44.439159
y
-48.266743
--//--
arrangement

disease
None
endospores
No
gram
-
group
Gammaproteobacteria
habitat
Host-associated
id
Sodalis_glossinidius_morsitans
kingdom
Bacteria
motility
No
oxygen
Microaerophilic
pathogenicity
No
range
-999
size
4.29
status
complete
x
-24.197084
y
-153.488937
--//--
arrangement
"Pairs, Clusters"
disease
"septicemia, pneumonia"
endospores
No
gram
+
group
Firmicutes
habitat
Host-associated
id
Staphylococcus_aureus_USA300
kingdom
Bacteria
motility
No
oxygen
Facultative
pathogenicity
Human
range
-999
size
2.92
status
complete
x
-52.880440
y
123.315781
--//--
arrangement
Singles or pairs
disease

endospores

gram
-
group
Gammaproteobacteria
habitat
Host-associated
id
Escherichia_coli_W3110
kingdom
Bacteria
motility
Yes
oxygen
Facultative
pathogenicity

range
-999
size
4.65
status
complete
x
-24.697294
y
-152.582169
--//--
arrangement
Chains
disease
Wide range of infections
endospores
No
gram
+
group
Firmicutes
habitat
Host-associated
id
Streptococcus_pyogenes_MGAS9429
kingdom
Bacteria
motility
No
oxygen
Facultative
pathogenicity
Human
range
-999
size
1.84
status
complete
x
39.250175
y
119.490273
--//--
arrangement
Chains
disease

endospores
No
gram
+
group
Firmicutes
habitat
Host-associated
id
Streptococcus_pyogenes_MGAS10270
kingdom
Bacteria
motility
No
oxygen
Facultative
pathogenicity
Human
range
-999
size
1.93
status
complete
x
38.970303
y
119.826492
--//--
arrangement
Chains
disease
Wide range of infections
endospores
No
gram
+
group
Firmicutes
habitat
Host-associated
id
Streptococcus_pyogenes_MGAS2096
kingdom
Bacteria
motility
No
oxygen
Facultative
pathogenicity
Human
range
-999
size
1.86
status
complete
x
39.352638
y
119.773537
--//--
arrangement
Chains
disease
Wide range of infections
endospores
No
gram
+
group
Firmicutes
habitat
Host-associated
id
Streptococcus_pyogenes_MGAS10750
kingdom
Bacteria
motility
No
oxygen
Facultative
pathogenicity
Human
range
-999
size
1.94
status
complete
x
38.704258
y
119.677872
--//--
arrangement
"Singles, Pairs"
disease
Dysentery
endospores

gram
-
group
Gammaproteobacteria
habitat
Host-associated
id
Shigella_flexneri_5_8401
kingdom
Bacteria
motility

oxygen
Facultative
pathogenicity
Human
range
-999
size
4.57
status
complete
x
-24.882776
y
-152.417572
--//--
arrangement
Singles
disease
Tularemia
endospores

gram
-
group
Gammaproteobacteria
habitat
Host-associated
id
Francisella_tularensis_holarctica
kingdom
Bacteria
motility
No
oxygen
Aerobic
pathogenicity
"Human, Animal"
range
-999
size
1.9
status
complete
x
42.415295
y
-117.350021
--//--
arrangement

disease

endospores

gram
-
group
Alphaproteobacteria
habitat
Multiple
id
Roseobacter_denitrificans_OCh_114
kingdom
Bacteria
motility
Yes
oxygen

pathogenicity
No
range
-999
size
4.33
status
complete
x
-135.957367
y
47.746300
--//--
arrangement
"Singles, Pairs, Chains"
disease

endospores
Yes
gram
-
group
Firmicutes
habitat
Specialized
id
Desulfitobacterium_hafniense_Y51
kingdom
Bacteria
motility
Yes
oxygen
Anaerobic
pathogenicity

range
-999
size
5.73
status
complete
x
-33.433239
y
71.992943
--//--
arrangement
Singles
disease
Bubonic plague
endospores

gram
-
group
Gammaproteobacteria
habitat
Multiple
id
Yersinia_pestis_Antiqua
kingdom
Bacteria
motility

oxygen
Facultative
pathogenicity
Yes
range
-999
size
4.88
status
complete
x
-24.149876
y
-153.197021
--//--
arrangement
Singles
disease
Bubonic plague
endospores

gram
-
group
Gammaproteobacteria
habitat
Multiple
id
Yersinia_pestis_Nepal516
kingdom
Bacteria
motility

oxygen
Facultative
pathogenicity
Yes
range
-999
size
4.65
status
complete
x
-24.764528
y
-152.829056
--//--
arrangement

disease

endospores

gram

group
Gammaproteobacteria
habitat
Multiple
id
Pseudomonas_entomophila_L48
kingdom
Bacteria
motility

oxygen

pathogenicity
Insects
range
-999
size
5.89
status
complete
x
-120.565475
y
-31.936386
--//--
arrangement
Chains
disease

endospores

gram
+
group
Firmicutes
habitat
Multiple
id
Lactobacillus_delbrueckii_bulgaricus
kingdom
Bacteria
motility

oxygen
Facultative
pathogenicity
No
range
-999
size
1.86
status
complete
x
-4.183288
y
128.074234
--//--
arrangement

disease

endospores

gram
-
group
Alphaproteobacteria
habitat
Host-associated
id
Bradyrhizobium_japonicum
kingdom
Bacteria
motility
Yes
oxygen
Aerobic
pathogenicity
No
range
-999
size
9.11
status
complete
x
-136.825531
y
47.742489
--//--
arrangement
Singles
disease
acrodermatitis chronica atrophicans
endospores
No
gram
-
group
Spirochaetes
habitat
Host-associated
id
Borrelia_afzelii_PKo
kingdom
Bacteria
motility
Yes
oxygen
Aerobic
pathogenicity
Human
range
-999
size
0.96
status
complete
x
110.703102
y
-16.550701
--//--
arrangement
Singles
disease
Glanders and pneumonia
endospores

gram
-
group
Betaproteobacteria
habitat
Host-associated
id
Burkholderia_mallei_ATCC_23344
kingdom
Bacteria
motility
No
oxygen

pathogenicity
"Human, Animal"
range
-999
size
5.84
status
complete
x
-120.105774
y
-32.455181
--//--
arrangement

disease
chronic granulomatous disease
endospores

gram
-
group
Alphaproteobacteria
habitat
Multiple
id
Granulobacter_bethesdensis_CGDNIH1
kingdom
Bacteria
motility

oxygen

pathogenicity
Human
range
-999
size
2.7
status
complete
x
-137.107590
y
47.632298
--//--
arrangement
Singles
disease
None
endospores

gram

group
Euryarchaeota
habitat
Aquatic
id
Haloquadratum_walsbyi
kingdom
Archaea
motility

oxygen

pathogenicity
No
range
-999
size
3.18
status
complete
x
107.217247
y
-87.785545
--//--
arrangement
Singles
disease

endospores
No
gram

group
Crenarchaeota
habitat
Aquatic
id
Pyrobaculum_aerophilum
kingdom
Archaea
motility
Yes
oxygen
Facultative
pathogenicity
No
range
-999
size
2.22
status
complete
x
106.980377
y
-88.571358
--//--
arrangement
Singles
disease
gastric lesions
endospores

gram
-
group
Epsilonproteobacteria
habitat
Host-associated
id
Helicobacter_acinonychis_Sheeba
kingdom
Bacteria
motility
Yes
oxygen
Microaerophilic
pathogenicity
feline
range
-999
size
1.56
status
complete
x
40.576454
y
-116.545265
--//--
arrangement
Singles
disease
Tularemia
endospores

gram
-
group
Gammaproteobacteria
habitat
Multiple
id
Francisella_tularensis_holarctica_OSU18
kingdom
Bacteria
motility
No
oxygen
Aerobic
pathogenicity
"Human, Animal"
range
-999
size
1.9
status
complete
x
41.934158
y
-117.508347
--//--
arrangement
Singles
disease

endospores
No
gram
-
group
Alphaproteobacteria
habitat
Aquatic
id
Maricaulis_maris_MCS10
kingdom
Bacteria
motility
Yes
oxygen
Facultative
pathogenicity

range
-999
size
3.37
status
complete
x
-137.092117
y
47.295845
--//--
arrangement
Singles
disease
Tularemia
endospores

gram
-
group
Gammaproteobacteria
habitat
Aquatic
id
Francisella_tularensis_FSC_198
kingdom
Bacteria
motility
No
oxygen
Aerobic
pathogenicity
"Human, Animals"
range
-999
size
1.9
status
complete
x
41.513748
y
-117.169388
--//--
arrangement

disease
None
endospores

gram
+
group
Actinobacteria
habitat
Host-associated
id
Frankia_alni_ACN14a
kingdom
Bacteria
motility

oxygen

pathogenicity
No
range
-999
size
7.5
status
complete
x
123.340996
y
43.767223
--//--
arrangement
Singles
disease
Urogenital or respiratory tract infections
endospores
No
gram
-
group
Firmicutes
habitat
Host-associated
id
Mycoplasma_penetrans
kingdom
Bacteria
motility
No
oxygen
Facultative
pathogenicity
Human
range
-999
size
1.36
status
complete
x
111.636604
y
-16.698067
--//--
arrangement

disease

endospores

gram
-
group
Deltaproteobacteria
habitat
Aquatic
id
Geobacter_metallireducens_GS-15
kingdom
Bacteria
motility
Yes
oxygen
Anaerobic
pathogenicity
No
range
-999
size
4.01
status
complete
x
11.736078
y
56.403412
--//--
arrangement

disease
Melioidosis
endospores

gram
-
group
Betaproteobacteria
habitat
Terrestrial
id
Burkholderia_pseudomallei_K96243
kingdom
Bacteria
motility
Yes
oxygen
Aerobic
pathogenicity
Animal
range
-999
size
7.25
status
complete
x
-120.366760
y
-32.467663
--//--
arrangement
"Singles, Pairs"
disease

endospores
No
gram

group
Euryarchaeota
habitat
Aquatic
id
Pyrococcus_abyssi
kingdom
Archaea
motility
Yes
oxygen
Anaerobic
pathogenicity
No
range
-999
size
1.77
status
complete
x
107.182335
y
-88.783562
--//--
arrangement

disease

endospores

gram
-
group
Alphaproteobacteria
habitat
Multiple
id
Mesorhizobium_loti
kingdom
Bacteria
motility

oxygen
Aerobic
pathogenicity
No
range
-999
size
7.6
status
complete
x
-136.384613
y
48.000938
--//--
arrangement
"Singles, Pairs, Chains"
disease
Brucellosis
endospores

gram
-
group
Alphaproteobacteria
habitat
Host-associated
id
Brucella_melitensis
kingdom
Bacteria
motility

oxygen
Aerobic
pathogenicity
"Human, Animal"
range
-999
size
3.29
status
complete
x
-136.150665
y
47.651783
--//--
arrangement

disease
Proliferative enteropathy
endospores

gram
-
group
Deltaproteobacteria
habitat
Host-associated
id
Lawsonia_intracellularis_PHE_MN1-00
kingdom
Bacteria
motility

oxygen
Facultative
pathogenicity
Animal
range
-999
size
1.72
status
complete
x
42.707535
y
-115.915382
--//--
arrangement
Singles
disease
"Hepatitis, typhlitis, hepatocellular tumors, and gastric bowel disease"
endospores

gram
-
group
Epsilonproteobacteria
habitat
Host-associated
id
Helicobacter_hepaticus
kingdom
Bacteria
motility
Yes
oxygen
Aerobic
pathogenicity
Animal
range
-999
size
1.8
status
complete
x
41.207565
y
-116.249733
--//--
arrangement
Filaments
disease
No
endospores
Yes
gram
+
group
Actinobacteria
habitat
Multiple
id
Streptomyces_avermitilis
kingdom
Bacteria
motility
No
oxygen
Aerobic
pathogenicity
No
range
-999
size
9.12
status
complete
x
123.095444
y
44.377007
--//--
arrangement
Singles
disease

endospores

gram
-
group
Alphaproteobacteria
habitat
Multiple
id
Sinorhizobium_meliloti
kingdom
Bacteria
motility
Yes
oxygen
Aerobic
pathogenicity
No
range
-999
size
6.69
status
complete
x
-136.109970
y
47.197155
--//--
arrangement

disease

endospores

gram
-
group
Deltaproteobacteria
habitat
Multiple
id
Geobacter_sulfurreducens
kingdom
Bacteria
motility
Yes
oxygen
Anaerobic
pathogenicity
No
range
-999
size
3.81
status
complete
x
11.514695
y
56.440418
--//--
arrangement

disease
"Bacillary angiomatosis, Cat scratch fever"
endospores
No
gram
-
group
Alphaproteobacteria
habitat
Host-associated
id
Bartonella_henselae_Houston-1
kingdom
Bacteria
motility

oxygen
Aerobic
pathogenicity
"Human, Animal"
range
-999
size
1.93
status
complete
x
41.432674
y
-116.909882
--//--
arrangement

disease

endospores

gram
-
group
Alphaproteobacteria
habitat
Multiple
id
Novosphingobium_aromaticivorans_DSM_12444
kingdom
Bacteria
motility
Yes
oxygen
Aerobic
pathogenicity
No
range
-999
size
3.56
status
complete
x
-136.640701
y
46.560028
--//--
arrangement
Singles
disease

endospores
No
gram

group
Euryarchaeota
habitat
Specialized
id
Thermoplasma_volcanium
kingdom
Archaea
motility
Yes
oxygen
Facultative
pathogenicity
No
range
-999
size
1.58
status
complete
x
107.304153
y
-88.413986
--//--
arrangement
"Singles, Pairs"
disease

endospores
No
gram

group
Euryarchaeota
habitat
Aquatic
id
Pyrococcus_horikoshii
kingdom
Archaea
motility
Yes
oxygen
Anaerobic
pathogenicity
No
range
-999
size
1.74
status
complete
x
107.438980
y
-88.875488
--//--
arrangement
Pairs
disease

endospores

gram
-
group
Gammaproteobacteria
habitat
Multiple
id
Methylococcus_capsulatus_Bath
kingdom
Bacteria
motility

oxygen
Aerobic
pathogenicity
No
range
-999
size
3.3
status
complete
x
-48.173756
y
0.249587
--//--
arrangement
Singles
disease

endospores
No
gram

group
Crenarchaeota
habitat
Specialized
id
Aeropyrum_pernix
kingdom
Archaea
motility
Yes
oxygen
Aerobic
pathogenicity
No
range
-999
size
1.67
status
complete
x
107.132103
y
-87.569572
--//--
arrangement
"Singles, Pairs"
disease
Ratoon stunting disease
endospores
No
gram
-
group
Actinobacteria
habitat
Host-associated
id
Leifsonia_xyli_xyli_CTCB0
kingdom
Bacteria
motility
No
oxygen
Aerobic
pathogenicity
Plant
range
-999
size
2.58
status
complete
x
123.120705
y
42.915894
--//--
arrangement
Singles
disease

endospores

gram

group
Cyanobacteria
habitat
Aquatic
id
Prochlorococcus_marinus_MED4
kingdom
Bacteria
motility
No
oxygen

pathogenicity

range
-999
size
1.66
status
complete
x
59.693855
y
11.049703
--//--
arrangement
Singles
disease
No
endospores
No
gram
+
group
Chloroflexi
habitat
Multiple
id
Dehalococcoides_ethenogenes_195
kingdom
Bacteria
motility
Yes
oxygen
Anaerobic
pathogenicity
No
range
-999
size
1.47
status
complete
x
41.442539
y
-116.398514
--//--
arrangement

disease

endospores

gram
-
group
Aquificae
habitat
Specialized
id
Aquifex_aeolicus
kingdom
Bacteria
motility

oxygen
Aerobic
pathogenicity
No
range
-999
size
1.59
status
complete
x
12.292564
y
56.647655
--//--
arrangement
Singles
disease

endospores
No
gram
-
group
Euryarchaeota
habitat
Specialized
id
Halobacterium_sp
kingdom
Archaea
motility
Yes
oxygen
Facultative
pathogenicity
No
range
-999
size
2.57
status
complete
x
107.373848
y
-88.211494
--//--
arrangement
Singles
disease
"Meningitis, speticemia, otitis media, sinusitis and chronic bronchitis"
endospores

gram
-
group
Gammaproteobacteria
habitat
Host-associated
id
Haemophilus_influenzae
kingdom
Bacteria
motility
No
oxygen
Facultative
pathogenicity
Human
range
-999
size
1.83
status
complete
x
-24.035208
y
-151.507553
--//--
arrangement
Singles
disease
Legionnaire's disease
endospores

gram
-
group
Gammaproteobacteria
habitat
Host-associated
id
Legionella_pneumophila_Philadelphia_1
kingdom
Bacteria
motility
Yes
oxygen
Aerobic
pathogenicity
Animal
range
-999
size
3.4
status
complete
x
-48.477863
y
-0.665045
--//--
arrangement
Singles
disease

endospores

gram

group
Cyanobacteria
habitat
Aquatic
id
Prochlorococcus_marinus_MIT9313
kingdom
Bacteria
motility
No
oxygen

pathogenicity

range
-999
size
2.41
status
complete
x
59.998306
y
11.622482
--//--
arrangement
Singles
disease
Tuberculosis
endospores
No
gram
+
group
Actinobacteria
habitat
Host-associated
id
Mycobacterium_tuberculosis_CDC1551
kingdom
Bacteria
motility
No
oxygen
Aerobic
pathogenicity
Human
range
-999
size
4.4
status
complete
x
123.149956
y
43.275089
--//--
arrangement
Singles
disease
Tuberculosis
endospores
No
gram
+
group
Actinobacteria
habitat
Host-associated
id
Mycobacterium_tuberculosis_H37Rv
kingdom
Bacteria
motility
No
oxygen
Aerobic
pathogenicity
Human
range
-999
size
4.41
status
complete
x
123.509727
y
43.561367
--//--
arrangement
Single or pairs
disease

endospores

gram
-
group
Gammaproteobacteria
habitat
Host-associated
id
Escherichia_coli_K12
kingdom
Bacteria
motility
Yes
oxygen
Facultative
pathogenicity
No
range
-999
size
4.64
status
complete
x
-24.298803
y
-152.298569
--//--
arrangement
"Singles, Pairs"
disease
Hemorrhagic colitis
endospores

gram
-
group
Gammaproteobacteria
habitat
Host-associated
id
Escherichia_coli_O157H7
kingdom
Bacteria
motility
Yes
oxygen
Facultative
pathogenicity
Human
range
-999
size
5.59
status
complete
x
-24.665371
y
-152.251236
--//--
arrangement

disease
"pharyngitis, bronchitis and pneumonitis"
endospores

gram
-
group
Chlamydiae/Verrucomicrobia
habitat
Host-associated
id
Chlamydophila_caviae
kingdom
Bacteria
motility

oxygen

pathogenicity
"Human, Animal"
range
-999
size
1.18
status
complete
x
66.644577
y
-52.351681
--//--
arrangement

disease
"Pharyngitis, bronchitis and pneumonitis"
endospores

gram
-
group
Chlamydiae/Verrucomicrobia
habitat
Host-associated
id
Chlamydia_muridarum
kingdom
Bacteria
motility

oxygen

pathogenicity
"Human, Animal"
range
-999
size
1.08
status
complete
x
67.366089
y
-52.234524
--//--
arrangement
"Singles, Pairs"
disease
Gonorrhea
endospores

gram
-
group
Betaproteobacteria
habitat
Host-associated
id
Neisseria_gonorrhoeae_FA_1090
kingdom
Bacteria
motility

oxygen
Aerobic
pathogenicity
Human
range
-999
size
2.15
status
complete
x
-48.576359
y
-0.969980
--//--
arrangement
Singles
disease

endospores

gram

group
Cyanobacteria
habitat
Aquatic
id
Synechococcus_sp_WH8102
kingdom
Bacteria
motility
Yes
oxygen

pathogenicity
No
range
-999
size
2.43
status
complete
x
60.024837
y
10.608487
--//--
arrangement
Singles
disease
Gastric inflammation and peptic ulcer disease
endospores

gram
-
group
Epsilonproteobacteria
habitat
Host-associated
id
Helicobacter_pylori_26695
kingdom
Bacteria
motility
Yes
oxygen
Aerobic
pathogenicity
Human
range
-999
size
1.67
status
complete
x
40.774788
y
-116.774635
--//--
arrangement
Singles
disease
Gastric inflammation and peptic ulcer disease
endospores

gram
-
group
Epsilonproteobacteria
habitat
Host-associated
id
Helicobacter_pylori_J99
kingdom
Bacteria
motility
Yes
oxygen
Aerobic
pathogenicity
Human
range
-999
size
1.64
status
complete
x
41.027523
y
-116.584312
--//--
arrangement

disease

endospores
Yes
gram
+
group
Firmicutes
habitat
Multiple
id
Bacillus_halodurans
kingdom
Bacteria
motility
Yes
oxygen
Facultative
pathogenicity
No
range
-999
size
4.2
status
complete
x
-84.091782
y
87.234238
--//--
arrangement
"Singles, Pairs"
disease
Typhoid fever
endospores

gram
-
group
Gammaproteobacteria
habitat
Host-associated
id
Salmonella_typhi
kingdom
Bacteria
motility
Yes
oxygen
Facultative
pathogenicity
Human
range
-999
size
5.13
status
complete
x
-24.454889
y
-152.783112
--//--
arrangement
"Pairs, Clusters"
disease
Toxic-shock syndrome and staphylococcal scarlet fever
endospores
No
gram
+
group
Firmicutes
habitat
Host-associated
id
Staphylococcus_aureus_NCTC_8325
kingdom
Bacteria
motility
No
oxygen
Facultative
pathogenicity
Human
range
-999
size
2.82
status
complete
x
-52.315960
y
123.223686
--//--
arrangement
"Pairs, Clusters"
disease
Toxic-shock syndrome and staphylococcal scarlet fever
endospores
No
gram
+
group
Firmicutes
habitat
Host-associated
id
Staphylococcus_aureus_COL
kingdom
Bacteria
motility
No
oxygen
Facultative
pathogenicity
Human
range
-999
size
2.81
status
complete
x
-53.025112
y
123.942696
--//--
arrangement
"Singles, Pairs, Chains"
disease
Respiratory diseases
endospores

gram
-
group
Betaproteobacteria
habitat
Host-associated
id
Bordetella_bronchiseptica
kingdom
Bacteria
motility
Yes
oxygen
Aerobic
pathogenicity
Animal
range
-999
size
5.34
status
complete
x
-120.686775
y
-32.896614
--//--
arrangement
"Singles, Pairs"
disease
Gastroenteritis and food poisoning
endospores

gram
-
group
Gammaproteobacteria
habitat
Host-associated
id
Salmonella_typhimurium_LT2
kingdom
Bacteria
motility
Yes
oxygen
Facultative
pathogenicity
Human
range
-999
size
4.95
status
complete
x
-25.168713
y
-153.147003
--//--
arrangement
Filaments
disease
No
endospores
Yes
gram
+
group
Actinobacteria
habitat
Multiple
id
Streptomyces_coelicolor
kingdom
Bacteria
motility
No
oxygen
Aerobic
pathogenicity
No
range
-999
size
9.05
status
complete
x
123.458130
y
44.447800
--//--
arrangement
"Singles, Filaments"
disease

endospores

gram

group
Cyanobacteria
habitat
Multiple
id
Nostoc_sp
kingdom
Bacteria
motility
Yes
oxygen
Aerobic
pathogenicity
No
range
-999
size
7.21
status
complete
x
59.601101
y
11.287971
--//--
arrangement
Singles
disease
None
endospores

gram
-
group
Gammaproteobacteria
habitat
Host-associated
id
Buchnera_sp
kingdom
Bacteria
motility

oxygen

pathogenicity
No
range
-999
size
0.66
status
complete
x
41.556557
y
-115.758224
--//--
arrangement
Singles
disease

endospores
No
gram

group
Crenarchaeota
habitat
Specialized
id
Sulfolobus_tokodaii
kingdom
Archaea
motility
No
oxygen
Aerobic
pathogenicity
No
range
-999
size
2.69
status
complete
x
106.710800
y
-88.076523
--//--
arrangement

disease
"Pharyngitis, bronchitis and pneumonitis"
endospores

gram
-
group
Chlamydiae/Verrucomicrobia
habitat
Host-associated
id
Chlamydophila_pneumoniae_AR39
kingdom
Bacteria
motility

oxygen

pathogenicity
Human
range
-999
size
1.23
status
complete
x
67.305634
y
-53.015247
--//--
arrangement

disease
"Pharyngitis, bronchitis and pneumonitis"
endospores

gram
-
group
Chlamydiae/Verrucomicrobia
habitat
Host-associated
id
Chlamydophila_pneumoniae_CWL029
kingdom
Bacteria
motility

oxygen

pathogenicity
Human
range
-999
size
1.23
status
complete
x
67.233643
y
-52.438740
--//--
arrangement
"Singles, pairs, chains"
disease

endospores

gram
-
group
Firmicutes
habitat
Specialized
id
Thermoanaerobacter_tengcongensis
kingdom
Bacteria
motility
Yes
oxygen
Anaerobic
pathogenicity
No
range
-999
size
2.69
status
complete
x
-33.336086
y
71.480553
--//--
arrangement
"Singles, Pairs, Chains"
disease
Respiratory deseases
endospores

gram
-
group
Betaproteobacteria
habitat
Host-associated
id
Bordetella_parapertussis
kingdom
Bacteria
motility

oxygen
Aerobic
pathogenicity
"Human, Sheep"
range
-999
size
4.77
status
complete
x
-121.148811
y
-32.579052
--//--
arrangement
Singles
disease

endospores

gram
-
group
Betaproteobacteria
habitat
Specialized
id
Ralstonia_metallidurans_CH34
kingdom
Bacteria
motility

oxygen
Facultative
pathogenicity
No
range
-999
size
6.91
status
complete
x
-119.907944
y
-32.610447
--//--
arrangement
Pairs
disease
Meningitis and septicemia
endospores

gram
-
group
Betaproteobacteria
habitat
Host-associated
id
Neisseria_meningitidis_MC58
kingdom
Bacteria
motility

oxygen
Aerobic
pathogenicity
Human
range
-999
size
2.27
status
complete
x
-48.568008
y
-1.412706
--//--
arrangement
Pairs
disease
Meningitis and septicemia
endospores

gram
-
group
Betaproteobacteria
habitat
Host-associated
id
Neisseria_meningitidis_Z2491
kingdom
Bacteria
motility

oxygen
Aerobic
pathogenicity
Human
range
-999
size
2.18
status
complete
x
-48.183731
y
-1.083562
--//--
arrangement

disease

endospores

gram
+
group
Firmicutes
habitat
Aquatic
id
Carboxydothermus_hydrogenoformans_Z-2901
kingdom
Bacteria
motility

oxygen
Anaerobic
pathogenicity
No
range
-999
size
2.4
status
complete
x
-32.685085
y
71.783432
--//--
arrangement
Singles
disease

endospores
No
gram
-
group
Betaproteobacteria
habitat
Multiple
id
Burkholderia_xenovorans_LB400
kingdom
Bacteria
motility

oxygen

pathogenicity
"Human, Plant"
range
-999
size
9.73
status
complete
x
-120.898117
y
-32.684959
--//--
arrangement
Singles
disease

endospores

gram
-
group
Gammaproteobacteria
habitat
Host-associated
id
Buchnera_aphidicola
kingdom
Bacteria
motility

oxygen

pathogenicity
No
range
-999
size
0.62
status
complete
x
111.837830
y
-16.431601
--//--
arrangement

disease
"Pharyngitis, bronchitis and pneumonitis"
endospores

gram
-
group
Chlamydiae/Verrucomicrobia
habitat
Host-associated
id
Chlamydophila_pneumoniae_J138
kingdom
Bacteria
motility

oxygen

pathogenicity
Human
range
-999
size
1.23
status
complete
x
67.245583
y
-52.681408
--//--
arrangement
"Singles, Pairs"
disease
Hemorrhagic colitis
endospores

gram
-
group
Gammaproteobacteria
habitat
Host-associated
id
Escherichia_coli_O157H7_EDL933
kingdom
Bacteria
motility
Yes
oxygen
Facultative
pathogenicity
Human
range
-999
size
5.62
status
complete
x
-24.724590
y
-153.485825
--//--
arrangement
"Singles, Pairs, Chains"
disease
Respiratory deseases
endospores

gram
-
group
Betaproteobacteria
habitat
Host-associated
id
Bordetella_pertussis
kingdom
Bacteria
motility

oxygen
Aerobic
pathogenicity
Human
range
-999
size
4.09
status
complete
x
-121.011124
y
-32.973667
--//--
arrangement
"Pairs, Clusters"
disease
Toxic-shock syndrome and staphylococcal scarlet fever
endospores
No
gram
+
group
Firmicutes
habitat
Host-associated
id
Staphylococcus_aureus_Mu50
kingdom
Bacteria
motility
No
oxygen
Facultative
pathogenicity
Human
range
-999
size
2.9
status
complete
x
-52.955002
y
123.681732
--//--
arrangement
"Pairs, Clusters"
disease
Toxic-shock syndrome and staphylococcal scarlet fever
endospores
No
gram
+
group
Firmicutes
habitat
Host-associated
id
Staphylococcus_aureus_N315
kingdom
Bacteria
motility
No
oxygen
Facultative
pathogenicity
Human
range
-999
size
2.84
status
complete
x
-53.126953
y
123.482109
--//--
arrangement
"Pairs, Clusters"
disease
Toxic-shock syndrome and staphylococcal scarlet fever
endospores
No
gram
+
group
Firmicutes
habitat
Host-associated
id
Staphylococcus_aureus_aureus_MRSA252
kingdom
Bacteria
motility
No
oxygen
Facultative
pathogenicity
Human
range
-999
size
2.9
status
complete
x
-52.131416
y
123.734482
--//--
arrangement
"Pairs, Clusters"
disease
Toxic-shock syndrome and staphylococcal scarlet fever
endospores
No
gram
+
group
Firmicutes
habitat
Host-associated
id
Staphylococcus_aureus_aureus_MSSA476
kingdom
Bacteria
motility
No
oxygen
Facultative
pathogenicity
Human
range
-999
size
2.82
status
complete
x
-52.121906
y
123.423851
--//--
arrangement
Singles
disease

endospores

gram
-
group
Gammaproteobacteria
habitat
Multiple
id
Pseudomonas_putida_KT2440
kingdom
Bacteria
motility
Yes
oxygen
Aerobic
pathogenicity
No
range
-999
size
6.18
status
complete
x
-120.374329
y
-31.811573
--//--
arrangement
Chains
disease
Wide range of infections
endospores
No
gram
+
group
Firmicutes
habitat
Host-associated
id
Streptococcus_pyogenes_M1_GAS
kingdom
Bacteria
motility
No
oxygen
Facultative
pathogenicity
Human
range
-999
size
1.85
status
complete
x
38.881638
y
119.524506
--//--
arrangement
Singles
disease
Citrus variegated chlorosis
endospores

gram
-
group
Gammaproteobacteria
habitat
Host-associated
id
Xylella_fastidiosa
kingdom
Bacteria
motility

oxygen
Aerobic
pathogenicity
Plant
range
-999
size
2.73
status
complete
x
-44.184589
y
-47.995174
--//--
arrangement

disease

endospores

gram
-
group
Alphaproteobacteria
habitat
Host-associated
id
Wolbachia_endosymbiont_of_Drosophila_melanogaster
kingdom
Bacteria
motility

oxygen

pathogenicity
Invertebrate
range
-999
size
1.27
status
complete
x
41.670601
y
-116.881027
--//--
arrangement

disease

endospores

gram
-
group
Gammaproteobacteria
habitat
Host-associated
id
Wigglesworthia_brevipalpis
kingdom
Bacteria
motility

oxygen

pathogenicity
No
range
-999
size
0.7
status
complete
x
42.147427
y
-115.989471
--//--
arrangement
Singles
disease

endospores

gram
-
group
Gammaproteobacteria
habitat
Specialized
id
Colwellia_psychrerythraea_34H
kingdom
Bacteria
motility
Yes
oxygen
Facultative
pathogenicity
No
range
-999
size
5.37
status
complete
x
-72.898720
y
-92.249039
--//--
arrangement
"Singles, Chains"
disease
Listeriosis
endospores

gram
+
group
Firmicutes
habitat
Multiple
id
Listeria_monocytogenes
kingdom
Bacteria
motility
Yes
oxygen
Facultative
pathogenicity
Human
range
-999
size
2.94
status
complete
x
-84.156097
y
86.101395
--//--
arrangement
Chains
disease
Pneumonia
endospores
No
gram
+
group
Firmicutes
habitat
Multiple
id
Streptococcus_pneumoniae_TIGR4
kingdom
Bacteria
motility
No
oxygen
Facultative
pathogenicity
Human
range
-999
size
2.16
status
complete
x
39.243855
y
120.002167
--//--
arrangement
Chains
disease
Pneumonia
endospores
No
gram
+
group
Firmicutes
habitat
Multiple
id
Streptococcus_pneumoniae_R6
kingdom
Bacteria
motility
No
oxygen
Facultative
pathogenicity
Human
range
-999
size
2.04
status
complete
x
39.437515
y
119.530151
--//--
arrangement
"Clusters, pairs"
disease
Toxic-shock syndrome and staphylococcal scarlet fever
endospores
No
gram
+
group
Firmicutes
habitat
Host-associated
id
Staphylococcus_epidermidis_ATCC_12228
kingdom
Bacteria
motility
No
oxygen
Facultative
pathogenicity
Human
range
-999
size
2.56
status
complete
x
-52.541801
y
123.640442
--//--
arrangement

disease

endospores

gram
-
group
Alphaproteobacteria
habitat
Aquatic
id
Silicibacter_pomeroyi_DSS-3
kingdom
Bacteria
motility
Yes
oxygen
Aerobic
pathogenicity
No
range
-999
size
4.6
status
complete
x
-135.878494
y
47.048958
--//--
arrangement
"Singles, Pairs"
disease

endospores

gram
-
group
Alphaproteobacteria
habitat
Multiple
id
Agrobacterium_tumefaciens_C58_UWash
kingdom
Bacteria
motility
Yes
oxygen
Aerobic
pathogenicity
Plant
range
-999
size
5.67
status
complete
x
-136.373169
y
47.397736
--//--
arrangement

disease

endospores
Yes
gram
+
group
Firmicutes
habitat
Multiple
id
Oceanobacillus_iheyensis
kingdom
Bacteria
motility
Yes
oxygen
Aerobic
pathogenicity
No
range
-999
size
3.63
status
complete
x
-84.670822
y
86.990738
--//--
arrangement
Singles
disease
Black rot and citrus canker
endospores

gram

group
Gammaproteobacteria
habitat
Host-associated
id
Xylella_fastidiosa_Temecula1
kingdom
Bacteria
motility

oxygen
Aerobic
pathogenicity
Plant
range
-999
size
2.52
status
complete
x
-43.822979
y
-48.025806
--//--
arrangement
Chains
disease
Wide range of infections
endospores
No
gram
+
group
Firmicutes
habitat
Host-associated
id
Streptococcus_pyogenes_MGAS8232
kingdom
Bacteria
motility
No
oxygen
Facultative
pathogenicity
Human
range
-999
size
1.9
status
complete
x
38.892452
y
119.033066
--//--
arrangement
"Singles, Pairs"
disease

endospores
No
gram

group
Euryarchaeota
habitat
Aquatic
id
Pyrococcus_furiosus
kingdom
Archaea
motility
Yes
oxygen
Anaerobic
pathogenicity
No
range
-999
size
1.91
status
complete
x
107.478615
y
-88.490364
--//--
arrangement
Singles
disease
Plague
endospores

gram
-
group
Gammaproteobacteria
habitat
Multiple
id
Yersinia_pestis_KIM
kingdom
Bacteria
motility

oxygen
Facultative
pathogenicity
"Human, Rodent"
range
-999
size
4.7
status
complete
x
-24.233519
y
-152.764267
--//--
arrangement

disease

endospores
No
gram

group
Euryarchaeota
habitat
Specialized
id
Methanobacterium_thermoautotrophicum
kingdom
Archaea
motility
No
oxygen
Anaerobic
pathogenicity
No
range
-999
size
1.75
status
complete
x
107.785995
y
-87.861847
--//--
arrangement
"Singles, Aggregates"
disease

endospores
No
gram

group
Euryarchaeota
habitat
Aquatic
id
Methanosarcina_acetivorans
kingdom
Archaea
motility
No
oxygen
Anaerobic
pathogenicity
No
range
-999
size
5.75
status
complete
x
108.033913
y
-88.041298
--//--
arrangement
Singles
disease
Leptospirosis
endospores
No
gram

group
Spirochaetes
habitat
Host-associated
id
Leptospira_interrogans_serovar_Lai
kingdom
Bacteria
motility
Yes
oxygen
Aerobic
pathogenicity
Animal
range
-999
size
4.69
status
complete
x
11.947955
y
55.285427
--//--
arrangement
"Singles, Chains"
disease

endospores
No
gram

group
Euryarchaeota
habitat
Specialized
id
Methanopyrus_kandleri
kingdom
Archaea
motility

oxygen
Anaerobic
pathogenicity
No
range
-999
size
1.69
status
complete
x
107.881989
y
-88.249588
--//--
arrangement
Singles
disease
Periodontal diseases and some inflammations
endospores
No
gram
-
group
Fusobacteria
habitat
Host-associated
id
Fusobacterium_nucleatum
kingdom
Bacteria
motility
No
oxygen
Anaerobic
pathogenicity
"Human, Animal"
range
-999
size
2.17
status
complete
x
38.610184
y
118.886703
--//--
arrangement
Singles
disease
Black rot
endospores

gram
-
group
Gammaproteobacteria
habitat
Host-associated
id
Xanthomonas_campestris
kingdom
Bacteria
motility
Yes
oxygen
Aerobic
pathogenicity
Plant
range
-999
size
5.08
status
complete
x
-44.531395
y
-48.659790
--//--
arrangement
Singles
disease
Citrus canker
endospores

gram
-
group
Gammaproteobacteria
habitat
Host-associated
id
Xanthomonas_citri
kingdom
Bacteria
motility
Yes
oxygen
Aerobic
pathogenicity
Plant
range
-999
size
5.27
status
complete
x
-44.505478
y
-48.955551
--//--
arrangement
Singles
disease

endospores

gram
-
group
Alphaproteobacteria
habitat
Aquatic
id
Caulobacter_crescentus
kingdom
Bacteria
motility
Yes
oxygen
Aerobic
pathogenicity
No
range
-999
size
4.02
status
complete
x
-137.333344
y
47.151768
--//--
arrangement

disease
Lyme disease
endospores
No
gram

group
Spirochaetes
habitat
Host-associated
id
Borrelia_burgdorferi
kingdom
Bacteria
motility
Yes
oxygen
Aerobic
pathogenicity
Human
range
-999
size
1.52
status
complete
x
111.653877
y
-16.978344
--//--
arrangement
"Singles, Aggregates"
disease

endospores
No
gram

group
Euryarchaeota
habitat
Multiple
id
Methanosarcina_mazei
kingdom
Archaea
motility
No
oxygen
Anaerobic
pathogenicity
No
range
-999
size
4.1
status
complete
x
107.941978
y
-88.688087
--//--
arrangement
Chains
disease
Wide range of infections
endospores
No
gram
+
group
Firmicutes
habitat
Host-associated
id
Streptococcus_pyogenes_SSI-1
kingdom
Bacteria
motility
No
oxygen
Facultative
pathogenicity
Human
range
-999
size
1.89
status
complete
x
38.942448
y
119.296928
--//--
arrangement
Singles
disease

endospores

gram

group
Bacteroidetes/Chlorobi
habitat
Specialized
id
Chlorobium_tepidum_TLS
kingdom
Bacteria
motility

oxygen
Anaerobic
pathogenicity
No
range
-999
size
2.15
status
complete
x
11.884594
y
55.919964
--//--
arrangement
"Singles, Chains"
disease
Food poisoning
endospores
No
gram
-
group
Epsilonproteobacteria
habitat
Multiple
id
Campylobacter_jejuni_RM1221
kingdom
Bacteria
motility
Yes
oxygen
Microaerophilic
pathogenicity
Human
range
-999
size
1.78
status
complete
x
40.771297
y
-116.285011
--//--
arrangement
"Singles, Pairs, Chains"
disease
Gas gangrene
endospores
Yes
gram
+
group
Firmicutes
habitat
Multiple
id
Clostridium_perfringens_ATCC_13124
kingdom
Bacteria
motility
No
oxygen
Anaerobic
pathogenicity
"Human, Animal"
range
-999
size
3.26
status
complete
x
39.058475
y
118.600876
--//--
arrangement
"Singles, V-shaped pairs"
disease
No
endospores
No
gram
+
group
Actinobacteria
habitat
Multiple
id
Corynebacterium_efficiens_YS-314
kingdom
Bacteria
motility
No
oxygen
Facultative
pathogenicity
No
range
-999
size
3.15
status
complete
x
123.103439
y
43.768032
--//--
arrangement
"Pairs, Clusters"
disease
Toxic-shock syndrome and staphylococcal scarlet fever
endospores
No
gram
+
group
Firmicutes
habitat
Host-associated
id
Staphylococcus_aureus_MW2
kingdom
Bacteria
motility
No
oxygen
Facultative
pathogenicity
Human
range
-999
size
2.82
status
complete
x
-52.379765
y
123.497299
--//--
arrangement
"Singles, V-shaped pairs"
disease
No
endospores
No
gram
+
group
Actinobacteria
habitat
Multiple
id
Corynebacterium_glutamicum_ATCC_13032_Kitasato
kingdom
Bacteria
motility
No
oxygen
Facultative
pathogenicity
No
range
-999
size
3.31
status
complete
x
123.716545
y
43.633591
--//--
arrangement
Singles
disease

endospores

gram

group
Cyanobacteria
habitat
Specialized
id
Thermosynechococcus_elongatus
kingdom
Bacteria
motility

oxygen

pathogenicity
No
range
-999
size
2.59
status
complete
x
60.228714
y
11.289542
--//--
arrangement
"Singles, Pairs, Chains"
disease
Anthrax
endospores
Yes
gram
+
group
Firmicutes
habitat
Multiple
id
Bacillus_anthracis_Ames
kingdom
Bacteria
motility
Yes
oxygen
Facultative
pathogenicity
Animal
range
-999
size
5.23
status
complete
x
-84.561058
y
86.455315
--//--
arrangement
"Singles, Pairs"
disease
Dysentery
endospores

gram
-
group
Gammaproteobacteria
habitat
Host-associated
id
Shigella_flexneri_2a
kingdom
Bacteria
motility

oxygen
Facultative
pathogenicity
Human
range
-999
size
4.83
status
complete
x
-24.249601
y
-152.997711
--//--
arrangement
Chains
disease
Wide range of infections
endospores
No
gram
+
group
Firmicutes
habitat
Host-associated
id
Streptococcus_pyogenes_MGAS315
kingdom
Bacteria
motility
No
oxygen
Facultative
pathogenicity
Human
range
-999
size
1.9
status
complete
x
39.087288
y
119.618675
--//--
arrangement
Singles
disease

endospores

gram
-
group
Gammaproteobacteria
habitat
Host-associated
id
Buchnera_aphidicola_Sg
kingdom
Bacteria
motility

oxygen

pathogenicity
No
range
-999
size
0.64
status
complete
x
66.371231
y
-51.962276
--//--
arrangement
"Singles, Pairs"
disease
Urinary tract infections
endospores

gram
-
group
Gammaproteobacteria
habitat
Host-associated
id
Escherichia_coli_CFT073
kingdom
Bacteria
motility
Yes
oxygen
Facultative
pathogenicity
Human
range
-999
size
5.23
status
complete
x
-24.943140
y
-152.681686
--//--
arrangement

disease

endospores

gram
-
group
Gammaproteobacteria
habitat
Aquatic
id
Saccharophagus_degradans_2-40
kingdom
Bacteria
motility
Yes
oxygen
Aerobic
pathogenicity
No
range
-999
size
5.06
status
complete
x
-71.813309
y
-92.291634
--//--
arrangement
"Filaments, Aggregates"
disease

endospores

gram

group
Cyanobacteria
habitat
Aquatic
id
Trichodesmium_erythraeum_IMS101
kingdom
Bacteria
motility
Yes
oxygen
Aerobic
pathogenicity
No
range
-999
size
7.75
status
complete
x
59.461403
y
11.522285
--//--
arrangement
"Singles, Pairs, Chains"
disease
"Brucellosis, infectious abortions, fever"
endospores

gram
-
group
Alphaproteobacteria
habitat
Host-associated
id
Brucella_suis_1330
kingdom
Bacteria
motility

oxygen
Aerobic
pathogenicity
"Human, Animal"
range
-999
size
3.32
status
complete
x
-136.627975
y
47.454304
--//--
arrangement
Singles
disease
"Pneumonia, arthritis, myocarditis, and reproductive problems"
endospores

gram
-
group
Gammaproteobacteria
habitat
Host-associated
id
Haemophilus_somnus_129PT
kingdom
Bacteria
motility

oxygen
Facultative
pathogenicity
"Human, Animal"
range
-999
size
2.01
status
complete
x
42.596249
y
-117.786522
--//--
arrangement
Singles
disease
Plant rot
endospores

gram
-
group
Gammaproteobacteria
habitat
Multiple
id
Pseudomonas_syringae_pv_B728a
kingdom
Bacteria
motility
Yes
oxygen
Aerobic
pathogenicity
Plant
range
-999
size
6.09
status
complete
x
-119.627960
y
-31.995399
--//--
arrangement
Singles
disease
Monocytic ehrlichiosis
endospores

gram

group
Alphaproteobacteria
habitat
Host-associated
id
Ehrlichia_chaffeensis_Arkansas
kingdom
Bacteria
motility

oxygen

pathogenicity
"Human, Animal"
range
-999
size
1.18
status
complete
x
41.482376
y
-116.651749
--//--
arrangement
Chains
disease
"Septicemia, pneumonia, and meningitis"
endospores
No
gram
+
group
Firmicutes
habitat
Host-associated
id
Streptococcus_agalactiae_A909
kingdom
Bacteria
motility
No
oxygen
Facultative
pathogenicity
Human
range
-999
size
2.13
status
complete
x
-4.717673
y
128.103653
--//--
arrangement
Singles
disease

endospores

gram
-
group
Gammaproteobacteria
habitat
Multiple
id
Pseudomonas_fluorescens_Pf-5
kingdom
Bacteria
motility
Yes
oxygen
Aerobic
pathogenicity
No
range
-999
size
7.07
status
complete
x
-120.402367
y
-32.066769
--//--
arrangement
"Singles, Pairs, Chains"
disease
No
endospores
No
gram
+
group
Actinobacteria
habitat
Host-associated
id
Bifidobacterium_longum
kingdom
Bacteria
motility
No
oxygen
Anaerobic
pathogenicity
No
range
-999
size
2.26
status
complete
x
-3.810623
y
128.168137
--//--
arrangement
Singles
disease

endospores

gram
-
group
Deltaproteobacteria
habitat
Multiple
id
Desulfovibrio_desulfuricans_G20
kingdom
Bacteria
motility
Yes
oxygen
Anaerobic
pathogenicity
No
range
-999
size
3.73
status
complete
x
11.005266
y
56.236889
--//--
arrangement
Chains
disease
"Septicemia, pneumonia, and meningitis"
endospores
No
gram
+
group
Firmicutes
habitat
Host-associated
id
Streptococcus_agalactiae_2603
kingdom
Bacteria
motility
No
oxygen
Facultative
pathogenicity
Human
range
-999
size
2.16
status
complete
x
39.715591
y
119.342201
--//--
arrangement
Singles
disease
Opportunistic infections
endospores

gram
-
group
Gammaproteobacteria
habitat
Multiple
id
Pseudomonas_aeruginosa
kingdom
Bacteria
motility
Yes
oxygen
Aerobic
pathogenicity
Human
range
-999
size
6.26
status
complete
x
-119.996262
y
-31.979431
--//--
arrangement
"Pairs, Chains"
disease
Dental caries
endospores
No
gram
+
group
Firmicutes
habitat
Host-associated
id
Streptococcus_mutans
kingdom
Bacteria
motility
No
oxygen
Facultative
pathogenicity
Human
range
-999
size
2.03
status
complete
x
-3.956982
y
127.782944
--//--
arrangement
Chains
disease
Neonatal GBS meningitis
endospores
No
gram
+
group
Firmicutes
habitat
Host-associated
id
Streptococcus_agalactiae_NEM316
kingdom
Bacteria
motility
No
oxygen
Facultative
pathogenicity
Human
range
-999
size
2.21
status
complete
x
-5.205377
y
127.767906
--//--
arrangement

disease
Rare opportunistic pathogen of humans
endospores

gram
-
group
Gammaproteobacteria
habitat
Multiple
id
Shewanella_oneidensis
kingdom
Bacteria
motility
Yes
oxygen
Facultative
pathogenicity
Human
range
-999
size
5.13
status
complete
x
-72.374489
y
-92.048332
--//--
arrangement
Singles
disease
Human granulocytic anaplasmosis
endospores

gram
-
group
Alphaproteobacteria
habitat
Host-associated
id
Anaplasma_phagocytophilum_HZ
kingdom
Bacteria
motility

oxygen
Aerobic
pathogenicity
"Human, Animal"
range
-999
size
1.47
status
complete
x
41.765007
y
-117.350082
--//--
arrangement
Singles
disease
Plague
endospores

gram
-
group
Gammaproteobacteria
habitat
Multiple
id
Yersinia_pestis_CO92
kingdom
Bacteria
motility

oxygen
Facultative
pathogenicity
"Human, Rodent"
range
-999
size
4.83
status
complete
x
-24.054508
y
-152.600601
--//--
arrangement
Singles
disease

endospores

gram
-
group
Alphaproteobacteria
habitat
Host-associated
id
Rhizobium_leguminosarum_bv_viciae_3841
kingdom
Bacteria
motility
Yes
oxygen
Aerobic
pathogenicity
No
range
-999
size
7.79
status
complete
x
-136.001968
y
48.007153
--//--
arrangement
Singles
disease
"Gastroenteritis, wound infections, primary septicemia"
endospores

gram
-
group
Gammaproteobacteria
habitat
Aquatic
id
Vibrio_vulnificus_CMCP6
kingdom
Bacteria
motility
Yes
oxygen
Facultative
pathogenicity
Human
range
-999
size
5.13
status
complete
x
-72.426453
y
-91.585716
--//--
arrangement
"Singles, Pairs, Chains"
disease
Soft rot disease of potatoes
endospores

gram
-
group
Gammaproteobacteria
habitat
Multiple
id
Erwinia_carotovora_atroseptica_SCRI1043
kingdom
Bacteria
motility
Yes
oxygen
Facultative
pathogenicity
Plant
range
-999
size
5.06
status
complete
x
-24.917892
y
-153.303360
--//--
arrangement
Singles
disease
Whipple's disease
endospores
No
gram
+
group
Actinobacteria
habitat
Host-associated
id
Tropheryma_whipplei_TW08_27
kingdom
Bacteria
motility
No
oxygen
Aerobic
pathogenicity
Human
range
-999
size
0.93
status
complete
x
66.873383
y
-52.056278
--//--
arrangement

disease
"Pharyngitis, bronchitis and pneumonitis"
endospores

gram
-
group
Chlamydiae/Verrucomicrobia
habitat
Host-associated
id
Chlamydophila_abortus_S26_3
kingdom
Bacteria
motility

oxygen

pathogenicity
"Human, Animal"
range
-999
size
1.14
status
complete
x
67.591225
y
-52.468399
--//--
arrangement
Singles
disease

endospores

gram
+
group
Firmicutes
habitat
Host-associated
id
Lactobacillus_plantarum
kingdom
Bacteria
motility

oxygen
Facultative
pathogenicity
No
range
-999
size
3.35
status
complete
x
-4.271987
y
127.549400
--//--
arrangement

disease
Sennetsu fever
endospores

gram

group
Alphaproteobacteria
habitat
Multiple
id
Neorickettsia_sennetsu_Miyayama
kingdom
Bacteria
motility

oxygen

pathogenicity
Human
range
-999
size
0.86
status
complete
x
42.208607
y
-116.499207
--//--
arrangement
Singles
disease
Plant rot
endospores

gram
-
group
Gammaproteobacteria
habitat
Multiple
id
Pseudomonas_syringae_tomato_DC3000
kingdom
Bacteria
motility
Yes
oxygen
Aerobic
pathogenicity
Plant
range
-999
size
6.54
status
complete
x
-120.225479
y
-31.647532
--//--
arrangement
Singles
disease
Cholera
endospores

gram
-
group
Gammaproteobacteria
habitat
Aquatic
id
Vibrio_cholerae
kingdom
Bacteria
motility
Yes
oxygen
Facultative
pathogenicity
"Human, Primate"
range
-999
size
4.03
status
complete
x
-73.175514
y
-92.298096
--//--
arrangement
Singles
disease
Gastroenteritis
endospores

gram
-
group
Gammaproteobacteria
habitat
Aquatic
id
Vibrio_parahaemolyticus
kingdom
Bacteria
motility
Yes
oxygen
Facultative
pathogenicity
Human
range
-999
size
5.17
status
complete
x
-72.893669
y
-91.671471
--//--
arrangement

disease
"Pharyngitis, bronchitis and pneumonitis"
endospores

gram
-
group
Chlamydiae/Verrucomicrobia
habitat
Host-associated
id
Chlamydophila_felis_Fe_C-56
kingdom
Bacteria
motility

oxygen

pathogenicity
"Human, Animal"
range
-999
size
1.17
status
complete
x
67.490288
y
-52.784550
--//--
arrangement
"Singles, Pairs"
disease
Typhoid fever
endospores

gram
-
group
Gammaproteobacteria
habitat
Host-associated
id
Salmonella_typhi_Ty2
kingdom
Bacteria
motility
Yes
oxygen
Facultative
pathogenicity
Human
range
-999
size
4.79
status
complete
x
-24.643480
y
-153.194885
--//--
arrangement
Singles
disease
Genital ulcer disease
endospores

gram
-
group
Gammaproteobacteria
habitat
Host-associated
id
Haemophilus_ducreyi_35000HP
kingdom
Bacteria
motility

oxygen
Anaerobic
pathogenicity
Human
range
-999
size
1.7
status
complete
x
43.085304
y
-117.700676
--//--
arrangement
Chains
disease
Food poisoning
endospores
Yes
gram
+
group
Firmicutes
habitat
Terrestrial
id
Bacillus_cereus_ATCC14579
kingdom
Bacteria
motility
Yes
oxygen
Aerobic
pathogenicity
Human
range
-999
size
5.43
status
complete
x
-84.139137
y
86.914528
--//--
arrangement
Singles
disease
Opportunistic infections
endospores

gram
-
group
Gammaproteobacteria
habitat
Multiple
id
Pseudomonas_aeruginosa_UCBPP-PA14
kingdom
Bacteria
motility
Yes
oxygen
Aerobic
pathogenicity
"Human, Animal, Plant"
range
-999
size
6.54
status
complete
x
-120.115257
y
-32.231915
--//--
arrangement
"Singles, Pairs, Chains"
disease
Pasteurellosis
endospores

gram
-
group
Gammaproteobacteria
habitat
Host-associated
id
Pasteurella_multocida
kingdom
Bacteria
motility

oxygen
Facultative
pathogenicity
"Human, Animal"
range
-999
size
2.26
status
complete
x
-23.951702
y
-152.210175
--//--
arrangement
Singles
disease
Opportunistic peritoneal diseases
endospores

gram
-
group
Bacteroidetes/Chlorobi
habitat
Host-associated
id
Bacteroides_thetaiotaomicron_VPI-5482
kingdom
Bacteria
motility

oxygen
Anaerobic
pathogenicity
Mammals
range
-999
size
6.29
status
complete
x
12.543077
y
55.456982
--//--
arrangement
Singles
disease
"Periodontal disease, gum inflamation"
endospores
No
gram

group
Spirochaetes
habitat
Host-associated
id
Treponema_denticola_ATCC_35405
kingdom
Bacteria
motility
Yes
oxygen
Anaerobic
pathogenicity
Human
range
-999
size
2.84
status
complete
x
111.013268
y
-15.962752
--//--
arrangement
Singles
disease
Bovine anaplasmosis
endospores

gram

group
Alphaproteobacteria
habitat
Host-associated
id
Anaplasma_marginale_St_Maries
kingdom
Bacteria
motility

oxygen
Aerobic
pathogenicity
Cattle
range
-999
size
1.2
status
complete
x
42.016190
y
-117.043900
--//--
arrangement
"Singles, Pairs"
disease
Dysentery
endospores

gram
-
group
Gammaproteobacteria
habitat
Host-associated
id
Shigella_flexneri_2a_2457T
kingdom
Bacteria
motility

oxygen
Facultative
pathogenicity
Human
range
-999
size
4.6
status
complete
x
-24.291626
y
-152.499634
--//--
arrangement
Singles
disease
Chronic respiratory diseases
endospores
No
gram
-
group
Firmicutes
habitat
Host-associated
id
Mycoplasma_gallisepticum
kingdom
Bacteria
motility
Yes
oxygen
Facultative
pathogenicity
Birds
range
-999
size
1.0
status
complete
x
110.646606
y
-16.858280
--//--
arrangement
Singles
disease
Q-fever
endospores

gram
-
group
Gammaproteobacteria
habitat
Multiple
id
Coxiella_burnetii
kingdom
Bacteria
motility

oxygen
Facultative
pathogenicity
Animal
range
-999
size
2.03
status
complete
x
42.609276
y
-116.423866
--//--
arrangement
"Singles, Rosettes"
disease
No
endospores
No
gram
-
group
Planctomycetes
habitat
Aquatic
id
Pirellula_sp
kingdom
Bacteria
motility
Yes
oxygen
Aerobic
pathogenicity
No
range
-999
size
7.15
status
complete
x
12.827997
y
55.309109
--//--
arrangement
Singles
disease

endospores

gram

group
Cyanobacteria
habitat
Aquatic
id
Prochlorococcus_marinus_CCMP1375
kingdom
Bacteria
motility
No
oxygen

pathogenicity

range
-999
size
1.75
status
complete
x
59.421486
y
11.068717
--//--
arrangement

disease
Rocky Mountain Spotted Fever
endospores

gram
-
group
Alphaproteobacteria
habitat
Host-associated
id
Rickettsia_conorii
kingdom
Bacteria
motility

oxygen
Aerobic
pathogenicity
Human
range
-999
size
1.27
status
complete
x
41.813774
y
-117.051102
--//--
arrangement

disease
"Pharyngitis, bronchitis and pneumonitis"
endospores

gram
-
group
Chlamydiae/Verrucomicrobia
habitat
Host-associated
id
Chlamydophila_pneumoniae_TW_183
kingdom
Bacteria
motility

oxygen

pathogenicity
Human
range
-999
size
1.23
status
complete
x
66.908302
y
-52.673458
--//--
arrangement

disease
"Louse-borne typhus, Mediterranean spotted fever, Epidemic typhus"
endospores

gram
-
group
Alphaproteobacteria
habitat
Host-associated
id
Rickettsia_prowazekii
kingdom
Bacteria
motility

oxygen
Aerobic
pathogenicity
Human
range
-999
size
1.11
status
complete
x
42.344566
y
-117.034859
--//--
arrangement

disease
"Bacillary angiomatosis, Trench fever"
endospores
No
gram
-
group
Alphaproteobacteria
habitat
Host-associated
id
Bartonella_quintana_Toulouse
kingdom
Bacteria
motility

oxygen
Aerobic
pathogenicity
Human
range
-999
size
1.58
status
complete
x
42.234360
y
-116.754417
--//--
arrangement
"Singles, Pairs, Chains"
disease
Diarrhea and occasionally septicemia
endospores

gram
-
group
Betaproteobacteria
habitat
Multiple
id
Chromobacterium_violaceum
kingdom
Bacteria
motility
Yes
oxygen
Facultative
pathogenicity
Human
range
-999
size
4.75
status
complete
x
-119.693390
y
-32.446800
--//--
arrangement

disease

endospores

gram
-
group
Epsilonproteobacteria
habitat
Host-associated
id
Wolinella_succinogenes
kingdom
Bacteria
motility
Yes
oxygen
Microaerophilic
pathogenicity
No
range
-999
size
2.11
status
complete
x
11.599093
y
55.597366
--//--
arrangement

disease
"Pharyngitis, bronchitis and pneumonitis"
endospores

gram
-
group
Chlamydiae/Verrucomicrobia
habitat
Host-associated
id
Chlamydia_trachomatis
kingdom
Bacteria
motility

oxygen

pathogenicity
Human
range
-999
size
1.04
status
complete
x
67.081070
y
-52.879261
--//--
arrangement
Singles
disease
"Severe infection, diarrhea, and abcesses"
endospores

gram
-
group
Bacteroidetes/Chlorobi
habitat
Host-associated
id
Bacteroides_fragilis_NCTC_9434
kingdom
Bacteria
motility

oxygen
Anaerobic
pathogenicity
Human
range
-999
size
5.24
status
complete
x
13.113851
y
55.414494
--//--
arrangement
Singles
disease
Periodontal disease
endospores
No
gram
-
group
Bacteroidetes/Chlorobi
habitat
Host-associated
id
Porphyromonas_gingivalis_W83
kingdom
Bacteria
motility
No
oxygen
Anaerobic
pathogenicity
Human
range
-999
size
2.34
status
complete
x
13.140390
y
55.777306
--//--
arrangement
Singles
disease
Syphilis
endospores
No
gram

group
Spirochaetes
habitat
Host-associated
id
Treponema_pallidum
kingdom
Bacteria
motility
Yes
oxygen
Anaerobic
pathogenicity
Human
range
-999
size
1.14
status
complete
x
110.427155
y
-16.584120
--//--
arrangement
Singles
disease

endospores

gram
-
group
Deltaproteobacteria
habitat
Multiple
id
Desulfovibrio_vulgaris_Hildenborough
kingdom
Bacteria
motility
Yes
oxygen
Anaerobic
pathogenicity
No
range
-999
size
3.77
status
complete
x
11.186996
y
56.589256
--//--
arrangement
Singles
disease

endospores

gram
-
group
Betaproteobacteria
habitat
Multiple
id
Nitrosomonas_europaea
kingdom
Bacteria
motility
Yes
oxygen
Aerobic
pathogenicity
No
range
-999
size
2.81
status
complete
x
-48.739655
y
-0.056051
--//--
arrangement
Singles
disease

endospores

gram
-
group
Bacteroidetes/Chlorobi
habitat
Multiple
id
Cytophaga_hutchinsonii_ATCC_33406
kingdom
Bacteria
motility
Yes
oxygen
Aerobic
pathogenicity
No
range
-999
size
4.43
status
complete
x
12.721462
y
55.011852
--//--
arrangement
Chains
disease

endospores

gram
-
group
Alphaproteobacteria
habitat
Multiple
id
Rhodobacter_sphaeroides_2_4_1
kingdom
Bacteria
motility
Yes
oxygen
Facultative
pathogenicity
No
range
-999
size
4.45
status
complete
x
-135.909058
y
47.301281
--//--
arrangement
Singles
disease

endospores

gram
-
group
Alphaproteobacteria
habitat
Multiple
id
Rhodopseudomonas_palustris_CGA009
kingdom
Bacteria
motility
Yes
oxygen
Facultative
pathogenicity
No
range
-999
size
5.47
status
complete
x
-136.459717
y
46.916611
--//--
arrangement
Spirals
disease

endospores

gram
-
group
Alphaproteobacteria
habitat
Multiple
id
Rhodospirillum_rubrum_ATCC_11170
kingdom
Bacteria
motility
Yes
oxygen
Facultative
pathogenicity
No
range
-999
size
4.41
status
complete
x
-136.894958
y
48.076992
--//--
arrangement
Aggregates
disease

endospores

gram

group
Cyanobacteria
habitat
Aquatic
id
Synechocystis_PCC6803
kingdom
Bacteria
motility

oxygen

pathogenicity
No
range
-999
size
3.95
status
complete
x
60.399147
y
11.407402
--//--
arrangement
"Pairs, Clusters"
disease
Mastitis
endospores
No
gram
+
group
Firmicutes
habitat
Host-associated
id
Staphylococcus_aureus_RF122
kingdom
Bacteria
motility
No
oxygen
Facultative
pathogenicity
"Human, Animal"
range
-999
size
2.74
status
complete
x
-52.680973
y
123.906700
--//--
arrangement
"Clusters, pairs"
disease
Toxic-shock syndrome and staphylococcal scarlet fever
endospores
No
gram
+
group
Firmicutes
habitat
Host-associated
id
Staphylococcus_epidermidis_RP62A
kingdom
Bacteria
motility
No
oxygen
Facultative
pathogenicity
Human
range
-999
size
2.64
status
complete
x
-52.784973
y
123.048569
--//--
arrangement
"Pairs, Tetrads"
disease

endospores

gram
+
group
Deinococcus-Thermus
habitat
Terrestrial
id
Deinococcus_radiodurans
kingdom
Bacteria
motility

oxygen
Aerobic
pathogenicity
No
range
-999
size
3.28
status
complete
x
123.418869
y
42.772350
--//--
arrangement
"Pairs, Chains"
disease

endospores

gram
+
group
Firmicutes
habitat
Multiple
id
Enterococcus_faecalis_V583
kingdom
Bacteria
motility

oxygen
Facultative
pathogenicity
Human
range
-999
size
3.36
status
complete
x
38.494030
y
119.205818
--//--
arrangement
"Pairs, Chains"
disease

endospores

gram
+
group
Firmicutes
habitat
Multiple
id
Lactococcus_lactis
kingdom
Bacteria
motility

oxygen
Facultative
pathogenicity
No
range
-999
size
2.37
status
complete
x
39.748199
y
119.640053
--//--
arrangement
Chains
disease
Food poisoning
endospores
Yes
gram
+
group
Firmicutes
habitat
Terrestrial
id
Bacillus_cereus_ATCC_10987
kingdom
Bacteria
motility
Yes
oxygen
Aerobic
pathogenicity
Human
range
-999
size
5.43
status
complete
x
-84.087723
y
86.649620
--//--
arrangement
"Singles, Chains"
disease

endospores
Yes
gram
+
group
Firmicutes
habitat
Terrestrial
id
Bacillus_subtilis
kingdom
Bacteria
motility
Yes
oxygen
Facultative
pathogenicity
No
range
-999
size
4.21
status
complete
x
-84.363365
y
87.004921
--//--
arrangement
"Singles, Pairs, Chains"
disease
None
endospores
Yes
gram
+
group
Firmicutes
habitat
Multiple
id
Clostridium_acetobutylicum
kingdom
Bacteria
motility
Yes
oxygen
Anaerobic
pathogenicity
No
range
-999
size
4.13
status
complete
x
-32.873131
y
71.439590
--//--
arrangement
"Singles, Pairs, Chains"
disease
Gas gangrene
endospores
Yes
gram
+
group
Firmicutes
habitat
Multiple
id
Clostridium_perfringens
kingdom
Bacteria
motility
No
oxygen
Anaerobic
pathogenicity
"Human, Animal"
range
-999
size
3.09
status
complete
x
39.307602
y
118.853691
--//--
arrangement
"Singles, Chains"
disease
Food poisoning
endospores
No
gram
-
group
Epsilonproteobacteria
habitat
Multiple
id
Campylobacter_jejuni
kingdom
Bacteria
motility
Yes
oxygen
Microaerophilic
pathogenicity
Human
range
-999
size
1.64
status
complete
x
40.954964
y
-115.943413
--//--
arrangement
"Singles, Pairs, Chains"
disease
Tetanus
endospores
No
gram
+
group
Firmicutes
habitat
Multiple
id
Clostridium_tetani_E88
kingdom
Bacteria
motility
Yes
oxygen
Anaerobic
pathogenicity
Human
range
-999
size
2.87
status
complete
x
-32.845726
y
71.047623
--//--
arrangement
Singles
disease

endospores

gram
+
group
Firmicutes
habitat
Multiple
id
Lactobacillus_acidophilus_NCFM
kingdom
Bacteria
motility

oxygen
Facultative
pathogenicity
No
range
-999
size
1.99
status
complete
x
-4.527619
y
127.495850
--//--
arrangement
"Singles, Chains"
disease
Listeriosis
endospores

gram
+
group
Firmicutes
habitat
Multiple
id
Listeria_monocytogenes_4b_F2365
kingdom
Bacteria
motility
Yes
oxygen
Facultative
pathogenicity
Human
range
-999
size
2.91
status
complete
x
-84.833771
y
86.444664
--//--
arrangement
"Singles, Chains"
disease

endospores

gram
+
group
Firmicutes
habitat
Multiple
id
Listeria_innocua
kingdom
Bacteria
motility
Yes
oxygen
Facultative
pathogenicity
Human
range
-999
size
3.09
status
complete
x
-53.144447
y
123.181618
--//--
arrangement
"Singles, Pairs"
disease
Diphtheria
endospores
No
gram
+
group
Actinobacteria
habitat
Multiple
id
Corynebacterium_diphtheriae
kingdom
Bacteria
motility
No
oxygen
Aerobic
pathogenicity
Human
range
-999
size
2.49
status
complete
x
123.667419
y
43.016960
--//--
arrangement
Singles
disease
Tuberculosis in cattle
endospores
No
gram
+
group
Actinobacteria
habitat
Host-associated
id
Mycobacterium_bovis
kingdom
Bacteria
motility
No
oxygen
Aerobic
pathogenicity
"Human, Animal"
range
-999
size
4.35
status
complete
x
123.560890
y
43.846527
--//--
arrangement
Singles
disease
Tularemia
endospores

gram
-
group
Gammaproteobacteria
habitat
Aquatic
id
Francisella_tularensis_tularensis
kingdom
Bacteria
motility
No
oxygen
Aerobic
pathogenicity
"Human, Animal"
range
-999
size
1.89
status
complete
x
42.157425
y
-117.257439
--//--
arrangement
Rods
disease
Leprosy
endospores
No
gram
+
group
Actinobacteria
habitat
Host-associated
id
Mycobacterium_leprae
kingdom
Bacteria
motility
No
oxygen
Aerobic
pathogenicity
Human
range
-999
size
3.27
status
complete
x
123.874428
y
43.479393
--//--
arrangement
Singles
disease
Paratuberculosis
endospores
No
gram
+
group
Actinobacteria
habitat
Multiple
id
Mycobacterium_avium_paratuberculosis
kingdom
Bacteria
motility
No
oxygen
Aerobic
pathogenicity
Mammal
range
-999
size
4.83
status
complete
x
123.908409
y
43.812019
--//--
arrangement
Branched hyphae
disease
"Mushroom worker's disease, farmer's lung disease"
endospores
Yes
gram
+
group
Actinobacteria
habitat
Multiple
id
Thermobifida_fusca_YX
kingdom
Bacteria
motility
No
oxygen
Aerobic
pathogenicity
No
range
-999
size
3.64
status
complete
x
123.539856
y
44.175110
--//--
arrangement
Singles
disease
Whipple's disease
endospores
No
gram
+
group
Actinobacteria
habitat
Host-associated
id
Tropheryma_whipplei_Twist
kingdom
Bacteria
motility
No
oxygen
Aerobic
pathogenicity
Human
range
-999
size
0.93
status
complete
x
66.996178
y
-52.307327
--//--
arrangement

disease

endospores
No
gram

group
Nanoarchaeota
habitat
Host-associated
id
Nanoarchaeum_equitans
kingdom
Archaea
motility

oxygen
Anaerobic
pathogenicity
No
range
-999
size
0.49
status
complete
x
110.822510
y
-17.324301
--//--
arrangement

disease
Toxemia and septicemia
endospores

gram
-
group
Gammaproteobacteria
habitat
Host-associated
id
Photorhabdus_luminescens
kingdom
Bacteria
motility
Yes
oxygen
Facultative
pathogenicity
Insect
range
-999
size
5.69
status
complete
x
-25.081652
y
-152.304550
--//--
arrangement
Singles
disease

endospores

gram

group
Cyanobacteria
habitat
Terrestrial
id
Gloeobacter_violaceus
kingdom
Bacteria
motility

oxygen

pathogenicity

range
-999
size
4.66
status
complete
x
59.728012
y
11.587084
--//--
arrangement

disease
Heartwater
endospores

gram
-
group
Alphaproteobacteria
habitat
Host-associated
id
Ehrlichia_ruminantium_Welgevonden
kingdom
Bacteria
motility

oxygen

pathogenicity
Ruminant
range
-999
size
1.52
status
complete
x
41.732418
y
-116.389549
--//--
arrangement

disease
Onions yellow disease
endospores

gram

group
Firmicutes
habitat
Host-associated
id
Onion_yellows_phytoplasma
kingdom
Bacteria
motility

oxygen
Aerobic
pathogenicity
Onion
range
-999
size
0.86
status
complete
x
111.098701
y
-17.184731
--//--
arrangement
"Singles, Pairs"
disease
Salmonellosis and swine paratyphoid
endospores

gram
-
group
Gammaproteobacteria
habitat
Host-associated
id
Salmonella_enterica_Choleraesuis
kingdom
Bacteria
motility
Yes
oxygen
Facultative
pathogenicity
"Human, Animal"
range
-999
size
4.94
status
complete
x
-25.189857
y
-152.861771
--//--
arrangement
"Singles, Groups"
disease
Brucellosis
endospores

gram
-
group
Alphaproteobacteria
habitat
Host-associated
id
Brucella_abortus_9-941
kingdom
Bacteria
motility

oxygen
Facultative
pathogenicity
"Human, Cattle"
range
-999
size
3.29
status
complete
x
-136.288651
y
47.027203
--//--
arrangement
Pairs
disease

endospores

gram
-
group
Gammaproteobacteria
habitat
Specialized
id
Psychrobacter_arcticum_273-4
kingdom
Bacteria
motility
No
oxygen

pathogenicity
No
range
-999
size
2.65
status
complete
x
-48.269093
y
-0.477180
--//--
arrangement

disease

endospores
No
gram

group
Euryarchaeota
habitat
Aquatic
id
Methanococcoides_burtonii_DSM_6242
kingdom
Archaea
motility
Yes
oxygen
Anaerobic
pathogenicity
No
range
-999
size
2.58
status
complete
x
107.711060
y
-88.576790
--//--
arrangement
"Singles, Chains"
disease

endospores
No
gram
-
group
Betaproteobacteria
habitat
Multiple
id
Dechloromonas_aromatica_RCB
kingdom
Bacteria
motility
Yes
oxygen
Facultative
pathogenicity
No
range
-999
size
4.5
status
complete
x
-49.288738
y
-0.052720
--//--
arrangement
Singles
disease

endospores
No
gram
-
group
Deltaproteobacteria
habitat
Multiple
id
Bdellovibrio_bacteriovorus
kingdom
Bacteria
motility
Yes
oxygen
Aerobic
pathogenicity
Gram-negative bacteria
range
-999
size
3.78
status
complete
x
-49.556084
y
-0.631910
--//--
arrangement
Singles
disease

endospores

gram
+
group
Firmicutes
habitat
Host-associated
id
Lactobacillus_johnsonii_NCC_533
kingdom
Bacteria
motility

oxygen
Facultative
pathogenicity
No
range
-999
size
1.99
status
complete
x
-4.552480
y
127.258820
--//--
arrangement
Singles
disease
Urogenital or respiratory tract infections
endospores
No
gram
-
group
Firmicutes
habitat
Host-associated
id
Mycoplasma_genitalium
kingdom
Bacteria
motility
Yes
oxygen
Facultative
pathogenicity
"Human, Animal, Insect"
range
-999
size
0.58
status
complete
x
110.700378
y
-16.205231
--//--
arrangement
Singles
disease
Atypical pneumonia in older children and young adults
endospores
No
gram
-
group
Firmicutes
habitat
Host-associated
id
Mycoplasma_pneumoniae
kingdom
Bacteria
motility
Yes
oxygen
Facultative
pathogenicity
Human
range
-999
size
0.82
status
complete
x
111.351097
y
-16.670605
--//--
arrangement
Singles
disease
Almond leaf scorch
endospores

gram
-
group
Gammaproteobacteria
habitat
Host-associated
id
Xylella_fastidiosa_Dixon
kingdom
Bacteria
motility

oxygen
Aerobic
pathogenicity
Plant
range
-999
size
2.62
status
assembly
x
-43.749870
y
-48.398270
--//--
arrangement
Singles
disease
Oleander leaf scorch
endospores

gram
-
group
Gammaproteobacteria
habitat
Host-associated
id
Xylella_fastidiosa_Ann-1
kingdom
Bacteria
motility

oxygen
Aerobic
pathogenicity
Plant
range
-999
size
2.67
status
assembly
x
-44.489449
y
-47.860561
--//--
arrangement

disease

endospores

gram
-
group
Other Bacteria
habitat
Aquatic
id
Magnetococcus_sp._MC-1
kingdom
Bacteria
motility
Yes
oxygen
Facultative
pathogenicity
No
range
-999
size
4.63
status
assembly
x
11.347973
y
55.639805
--//--
arrangement

disease
None
endospores

gram
+
group
Actinobacteria
habitat
Multiple
id
Mycobacterium_sp._JLS
kingdom
Bacteria
motility

oxygen

pathogenicity
No
range
-999
size

status
assembly
x
123.140266
y
44.140175
--//--
arrangement
Singles
disease

endospores

gram

group
Cyanobacteria
habitat
Aquatic
id
Crocosphaera_watsonii_WH8501
kingdom
Bacteria
motility

oxygen

pathogenicity

range
-999
size
6.17
status
assembly
x
59.313892
y
10.783391
--//--
arrangement

disease
None
endospores

gram
+
group
Actinobacteria
habitat
Multiple
id
Mycobacterium_sp._KMS
kingdom
Bacteria
motility

oxygen

pathogenicity
No
range
-999
size

status
assembly
x
123.931404
y
44.107254
--//--
arrangement

disease
None
endospores
No
gram
+
group
Actinobacteria
habitat
Terrestrial
id
Nocardioides_sp._JS614
kingdom
Bacteria
motility
No
oxygen
Aerobic
pathogenicity
No
range
-999
size

status
assembly
x
123.171707
y
43.953506
--//--
arrangement
"Singles, Pairs, Chains"
disease

endospores
Yes
gram
+
group
Firmicutes
habitat
Multiple
id
Clostridium_thermocellum_ATCC_27405
kingdom
Bacteria
motility
Yes
oxygen
Anaerobic
pathogenicity
No
range
-999
size
3.74
status
assembly
x
-32.409626
y
71.750084
--//--
arrangement
"Singles, pairs, chains"
disease

endospores

gram
+
group
Firmicutes
habitat
Multiple
id
Leuconostoc_mesenteroides_ATCC_8293
kingdom
Bacteria
motility

oxygen
Facultative
pathogenicity
No
range
-999
size
2.04
status
complete
x
-4.443298
y
128.247055
--//--
arrangement

disease

endospores

gram
+
group
Firmicutes
habitat
Multiple
id
Oenococcus_oeni_PSU-1
kingdom
Bacteria
motility

oxygen
Facultative
pathogenicity
No
range
-999
size
1.8
status
complete
x
-4.445709
y
127.740601
--//--
arrangement

disease

endospores

gram

group
Chloroflexi
habitat

id
Dehalococcoides_sp._BAV1
kingdom
Bacteria
motility

oxygen
Anaerobic
pathogenicity

range
-999
size

status
assembly
x
41.880432
y
-115.753342
--//--
arrangement

disease

endospores

gram
-
group
Deltaproteobacteria
habitat
Aquatic
id
delta_proteobacterium_MLMS-1
kingdom
Bacteria
motility
Yes
oxygen

pathogenicity

range
-999
size

status
assembly
x
11.566003
y
55.871902
--//--
arrangement
"Singles, Pairs, Chains"
disease

endospores
No
gram
+
group
Firmicutes
habitat
Specialized
id
Exiguobacterium_sp._255-15
kingdom
Bacteria
motility

oxygen
Facultative
pathogenicity

range
-999
size
2.89
status
assembly
x
-84.476494
y
85.955605
--//--
arrangement
Singles
disease

endospores

gram
-
group
Betaproteobacteria
habitat
Specialized
id
Cupriavidus_metallidurans_CH34
kingdom
Bacteria
motility

oxygen
Facultative
pathogenicity
No
range
-999
size
6.91
status
complete
x
-120.104385
y
-32.754089
--//--
arrangement
"Singles, Clusters"
disease
No
endospores
No
gram
+
group
Actinobacteria
habitat
Multiple
id
Kineococcus_radiotolerans_SRS30216
kingdom
Bacteria
motility
Yes
oxygen
Aerobic
pathogenicity
No
range
-999
size
4.89
status
assembly
x
122.680420
y
43.886364
--//--
arrangement
Singles
disease
Necrotizing pneumonia and chroninc infections
endospores

gram
-
group
Betaproteobacteria
habitat
Multiple
id
Burkholderia_vietnamiensis_G4
kingdom
Bacteria
motility
Yes
oxygen
Facultative
pathogenicity
Human
range
-999
size
8.23
status
assembly
x
-120.317215
y
-33.062283
--//--
arrangement
"Singles, Pairs, Chains"
disease

endospores
Yes
gram
-
group
Firmicutes
habitat
Specialized
id
Desulfitobacterium_hafniense_DCB-2
kingdom
Bacteria
motility
Yes
oxygen
Anaerobic
pathogenicity
No
range
-999
size
6.96
status
assembly
x
-33.115459
y
72.196571
--//--
arrangement

disease

endospores

gram
-
group
Alphaproteobacteria
habitat
Aquatic
id
Magnetospirillum_magnetotacticum_MS-1
kingdom
Bacteria
motility
Yes
oxygen
Microaerophilic
pathogenicity
No
range
-999
size
9.21
status
assembly
x
-136.211136
y
48.351242
--//--
arrangement
Singles, pairs, chains
disease
No
endospores
No
gram
+
group
Actinobacteria
habitat
Host-associated
id
Bifidobacterium_longum_DJO10A
kingdom
Bacteria
motility
No
oxygen
Anaerobic
pathogenicity
No
range
-999
size
2.38
status
assembly
x
-4.048834
y
128.442474
--//--
arrangement
Tetrads
disease
None
endospores
No
gram
+
group
Firmicutes
habitat
Multiple
id
Pediococcus_pentosaceus_ATCC25745
kingdom
Bacteria
motility
No
oxygen
Facultative
pathogenicity
No
range
-999
size
1.8
status
complete
x
-4.746532
y
127.564079
--//--
arrangement

disease

endospores

gram
-
group
Deltaproteobacteria
habitat

id
Desulfuromonas_acetoxidans_DSM_684
kingdom
Bacteria
motility
Yes
oxygen
Anaerobic
pathogenicity

range
-999
size

status
assembly
x
11.051071
y
55.874981
--//--
arrangement
"Singles, pairs, chains"
disease
"Meningitis, endocarditis, septicemia and arthritis"
endospores
No
gram
+
group
Firmicutes
habitat
Multiple
id
Streptococcus_suis_89_1591
kingdom
Bacteria
motility
No
oxygen
Facultative
pathogenicity
"Human, Swine"
range
-999
size
1.98
status
assembly
x
39.485123
y
119.247528
--//--
arrangement

disease

endospores

gram
-
group
Alphaproteobacteria
habitat
Host-associated
id
Bradyrhizobium_sp._BTAi1
kingdom
Bacteria
motility
Yes
oxygen
Aerobic
pathogenicity

range
-999
size
8.4
status
assembly
x
-136.633240
y
47.083649
--//--
arrangement
"Singles, Chains"
disease
None
endospores

gram
-
group
Bacteroidetes/Chlorobi
habitat
Aquatic
id
Chlorobium_limicola_DSMZ_245
kingdom
Bacteria
motility
No
oxygen
Anaerobic
pathogenicity
No
range
-999
size
2.4
status
assembly
x
12.108636
y
55.798149
--//--
arrangement

disease
None
endospores
No
gram
-
group
Bacteroidetes/Chlorobi
habitat
Aquatic
id
Chlorobium_phaeobacteroides_DSMZ_266
kingdom
Bacteria
motility
No
oxygen
Facultative
pathogenicity
No
range
-999
size
2.4
status
assembly
x
12.557767
y
56.398079
--//--
arrangement
Spiral aggregates
disease
None
endospores
No
gram
-
group
Bacteroidetes/Chlorobi
habitat
Aquatic
id
Chlorobium_vibrioforme_f._thiosulfatophilum_DSMZ_265
kingdom
Bacteria
motility
No
oxygen
Facultative
pathogenicity
No
range
-999
size

status
assembly
x
11.913260
y
55.578625
--//--
arrangement

disease
None
endospores

gram

group
Actinobacteria
habitat

id
Arthrobacter_sp._FB24
kingdom
Bacteria
motility

oxygen

pathogenicity
No
range
-999
size
5.08
status
complete
x
122.859779
y
43.265961
--//--
arrangement

disease
None
endospores
Yes
gram
+
group
Firmicutes
habitat

id
Clostridium_beijerincki_NCIMB_8052
kingdom
Bacteria
motility
Yes
oxygen

pathogenicity
No
range
-999
size
6.7
status
assembly
x
-33.001999
y
71.645050
--//--
arrangement

disease
None
endospores

gram
-
group
Bacteroidetes/Chlorobi
habitat
Aquatic
id
Prosthecochloris_aestuarii_SK413
kingdom
Bacteria
motility
No
oxygen

pathogenicity
No
range
-999
size

status
assembly
x
12.681116
y
56.010300
--//--
arrangement

disease
None
endospores

gram

group
Firmicutes
habitat

id
Alkaliphilus_metalliredigenes_QYMF
kingdom
Bacteria
motility

oxygen

pathogenicity
No
range
-999
size
4.0
status
assembly
x
-32.820580
y
72.087563
--//--
arrangement
Filaments
disease

endospores

gram
+
group
Actinobacteria
habitat
Multiple
id
Frankia_sp._EAN1pec
kingdom
Bacteria
motility

oxygen
Aerobic
pathogenicity

range
-999
size

status
assembly
x
122.891319
y
44.262558
--//--
arrangement
Chains
disease

endospores
No
gram
+
group
Firmicutes
habitat

id
Lactobacillus_reuteri_JCM_1112
kingdom
Bacteria
motility

oxygen

pathogenicity

range
-999
size

status
assembly
x
-4.966018
y
127.762512
--//--
arrangement

disease
Food poisoning
endospores

gram
+
group
Firmicutes
habitat
Terrestrial
id
Bacillus_weihenstephanensis_KBAB4
kingdom
Bacteria
motility

oxygen
Aerobic
pathogenicity
Human
range
-999
size

status
assembly
x
-83.702713
y
86.555664
--//--
arrangement

disease
Food poisoning
endospores
Yes
gram
+
group
Firmicutes
habitat
Terrestrial
id
Bacillus_cereus_NVH391-98
kingdom
Bacteria
motility
Yes
oxygen
Aerobic
pathogenicity
Human
range
-999
size

status
assembly
x
-83.781296
y
87.014977
--//--
arrangement
"Singles, Pairs, Clusters"
disease

endospores
No
gram
-
group
Alphaproteobacteria
habitat
Multiple
id
Paracoccus_denitrificans_PD1222
kingdom
Bacteria
motility
No
oxygen
Aerobic
pathogenicity
No
range
-999
size

status
assembly
x
-136.188263
y
47.410568
--//--
arrangement
"Singles, Pairs"
disease
Soft tissue infections
endospores

gram
-
group
Gammaproteobacteria
habitat
Multiple
id
Shewanella_putrefaciens_CN-32
kingdom
Bacteria
motility
Yes
oxygen
Facultative
pathogenicity
Human
range
-999
size

status
assembly
x
-72.781235
y
-92.465347
--//--
arrangement
Singles
disease
None
endospores
No
gram
+
group
Actinobacteria
habitat
Multiple
id
Brevibacterium_linens_BL2
kingdom
Bacteria
motility
No
oxygen
Aerobic
pathogenicity
No
range
-999
size
4.37
status
assembly
x
123.311661
y
43.554123
--//--
arrangement
Chains
disease

endospores

gram
+
group
Firmicutes
habitat
Multiple
id
Lactobacillus_delbrueckii_bulgaricus_ATCCBAA-365
kingdom
Bacteria
motility

oxygen
Facultative
pathogenicity
No
range
-999
size
1.9
status
complete
x
-5.298683
y
128.145111
--//--
arrangement
Chains
disease

endospores

gram
+
group
Firmicutes
habitat
Multiple
id
Lactobacillus_casei_ATCC334
kingdom
Bacteria
motility

oxygen
Facultative
pathogenicity
No
range
-999
size
2.93
status
complete
x
-4.445652
y
127.972061
--//--
arrangement
Chains
disease
None
endospores
No
gram
+
group
Firmicutes
habitat
Multiple
id
Streptococcus_thermophilus_LMD-9
kingdom
Bacteria
motility
No
oxygen
Facultative
pathogenicity
No
range
-999
size
1.91
status
complete
x
38.716698
y
119.936737
--//--
arrangement
"Singles, Pairs, Chains"
disease

endospores

gram
-
group
Gammaproteobacteria
habitat
Multiple
id
Azotobacter_vinelandii_AvOP
kingdom
Bacteria
motility
Yes
oxygen
Aerobic
pathogenicity
No
range
-999
size
5.42
status
assembly
x
-119.882614
y
-31.666952
--//--
arrangement
"Singles, Pairs"
disease

endospores

gram
-
group
Gammaproteobacteria
habitat
Multiple
id
Shewanella_sp._PV-4
kingdom
Bacteria
motility
Yes
oxygen
Facultative
pathogenicity

range
-999
size

status
assembly
x
-72.420715
y
-92.608139
--//--
arrangement
Singles
disease

endospores

gram
+
group
Firmicutes
habitat
Host-associated
id
Lactobacillus_gasseri_ATCC33323
kingdom
Bacteria
motility

oxygen
Facultative
pathogenicity
No
range
-999
size
1.9
status
complete
x
-4.976756
y
127.422623
--//--
arrangement
"Singles, Aggregates"
disease

endospores
No
gram
-
group
Bacteroidetes/Chlorobi
habitat
Multiple
id
Pelodictyon_phaeoclathratiforme_BU-1
kingdom
Bacteria
motility
No
oxygen
Anaerobic
pathogenicity
No
range
-999
size

status
assembly
x
12.363095
y
55.752022
--//--
arrangement
"Singles, Pairs"
disease

endospores

gram
-
group
Gammaproteobacteria
habitat
Aquatic
id
Shewanella_baltica_OS155
kingdom
Bacteria
motility
Yes
oxygen
Facultative
pathogenicity

range
-999
size

status
assembly
x
-72.588120
y
-92.221962
--//--
arrangement

disease

endospores

gram
-
group
Gammaproteobacteria
habitat
Multiple
id
Shewanella_amazonensis_SB2B
kingdom
Bacteria
motility

oxygen
Facultative
pathogenicity

range
-999
size

status
assembly
x
-72.117126
y
-92.178032
--//--
arrangement

disease
None
endospores
No
gram
-
group
Bacteroidetes/Chlorobi
habitat
Aquatic
id
Chlorobium_phaeobacteroides_BS1
kingdom
Bacteria
motility
No
oxygen

pathogenicity
No
range
-999
size
2.4
status
assembly
x
12.324118
y
56.031559
--//--
arrangement
Singles
disease
Monocytic ehrlichiosis
endospores

gram

group
Alphaproteobacteria
habitat
Host-associated
id
Ehrlichia_chaffeensis_sapulpa
kingdom
Bacteria
motility

oxygen

pathogenicity
"Human, Animal"
range
-999
size

status
assembly
x
41.997238
y
-116.417938
--//--
arrangement

disease

endospores
No
gram

group
Euryarchaeota
habitat
Specialized
id
Ferroplasma_acidarmanus_fer1
kingdom
Archaea
motility
No
oxygen
Anaerobic
pathogenicity
No
range
-999
size
1.87
status
assembly
x
107.131065
y
-88.184738
--//--
arrangement
"Pairs, Chains"
disease
"Urinary tract infection, bacteremia, endocarditis"
endospores

gram
+
group
Firmicutes
habitat
Multiple
id
Enterococcus_faecium_DO
kingdom
Bacteria
motility

oxygen
Facultative
pathogenicity
Human
range
-999
size
2.85
status
assembly
x
-4.149193
y
127.267815
--//--
arrangement
Singles
disease
None
endospores
No
gram
-
group
Deltaproteobacteria
habitat
Multiple
id
Pelobacter_propionicus_DSM_2379
kingdom
Bacteria
motility
No
oxygen
Anaerobic
pathogenicity
No
range
-999
size

status
assembly
x
11.353668
y
56.155804
--//--
arrangement

disease

endospores
No
gram
-
group
Betaproteobacteria
habitat
Multiple
id
Burkholderia_ambifaria_AMMD
kingdom
Bacteria
motility

oxygen

pathogenicity

range
-999
size
7.53
status
complete
x
-120.442993
y
-33.278687
--//--
arrangement
"Singles, Pairs, Chains"
disease
None
endospores

gram
-
group
Gammaproteobacteria
habitat
Host-associated
id
Actinobacillus_succinogenes_130Z
kingdom
Bacteria
motility

oxygen

pathogenicity
No
range
-999
size

status
assembly
x
-24.873604
y
-152.019623
--//--
arrangement

disease

endospores
Yes
gram
+
group
Firmicutes
habitat
Aquatic
id
Thermoanaerobacter_ethanolicus_39E
kingdom
Bacteria
motility

oxygen
Anaerobic
pathogenicity
No
range
-999
size

status
assembly
x
-33.007095
y
71.894867
--//--
arrangement

disease
Shell disease
endospores
No
gram
-
group
Gammaproteobacteria
habitat
Aquatic
id
Chloroflexus_aurantiacus_J-10-fl
kingdom
Bacteria
motility
Yes
oxygen
Aerobic
pathogenicity
Shellfish
range
-999
size
5.19
status
complete
x
124.438263
y
43.206779
--//--
arrangement
Chains
disease

endospores

gram
-
group
Alphaproteobacteria
habitat
Multiple
id
Rhodobacter_sphaeroides_ATCC_17029
kingdom
Bacteria
motility
Yes
oxygen
Facultative
pathogenicity
No
range
-999
size

status
assembly
x
-136.516235
y
47.228638
--//--
arrangement
Chains
disease

endospores

gram
-
group
Alphaproteobacteria
habitat
Multiple
id
Rhodobacter_sphaeroides_ATCC_17025
kingdom
Bacteria
motility
Yes
oxygen
Facultative
pathogenicity
No
range
-999
size

status
assembly
x
-135.884216
y
47.497478
--//--
arrangement

disease

endospores

gram

group
Gammaproteobacteria
habitat

id
Psychrobacter_sp._PRwf-1
kingdom
Bacteria
motility

oxygen

pathogenicity

range
-999
size

status
assembly
x
-49.010677
y
-1.092663
--//--
arrangement

disease

endospores
No
gram
+
group
Firmicutes
habitat
Host-associated
id
Lactobacillus_reuteri_100-23
kingdom
Bacteria
motility

oxygen
Facultative
pathogenicity

range
-999
size

status
assembly
x
-4.719796
y
127.848892
--//--
arrangement

disease

endospores

gram
-
group
Gammaproteobacteria
habitat

id
Halorhodospira_halophila_SL1
kingdom
Bacteria
motility
Yes
oxygen

pathogenicity

range
-999
size

status
assembly
x
-49.186829
y
-0.460411
--//--
arrangement

disease

endospores
Yes
gram
+
group
Firmicutes
habitat
Aquatic
id
Desulfotomaculum_reducens_MI-1
kingdom
Bacteria
motility
Yes
oxygen
Anaerobic
pathogenicity

range
-999
size

status
assembly
x
-33.078281
y
71.243141
--//--
arrangement

disease

endospores

gram
-
group
Alphaproteobacteria
habitat
Multiple
id
Acidiphilium_cryptum_JF-5
kingdom
Bacteria
motility

oxygen
Aerobic
pathogenicity

range
-999
size

status
assembly
x
-136.287949
y
46.711037
--//--
arrangement

disease

endospores
No
gram

group
Euryarchaeota
habitat

id
Methaosaeta_thermophila_PT
kingdom
Archaea
motility
No
oxygen
Anaerobic
pathogenicity

range
-999
size
1.9
status
complete
x
107.546005
y
-87.733986
--//--
arrangement

disease

endospores
No
gram
+
group
Actinobacteria
habitat

id
Mycobacterium_flavenscens_PYR-GCK
kingdom
Bacteria
motility
No
oxygen

pathogenicity

range
-999
size

status
assembly
x
123.381058
y
43.959850
--//--
arrangement
Singles
disease

endospores
No
gram
+
group
Actinobacteria
habitat

id
Mycobacterium_vanbaalenii_PYR-1
kingdom
Bacteria
motility
No
oxygen
Aerobic
pathogenicity

range
-999
size

status
assembly
x
123.101746
y
43.529404
--//--
arrangement

disease

endospores
Yes
gram
+
group
Firmicutes
habitat
Aquatic
id
Clostridium_sp._OhILAs
kingdom
Bacteria
motility

oxygen
Anaerobic
pathogenicity

range
-999
size

status
assembly
x
-32.611462
y
71.251472
--//--
arrangement

disease

endospores

gram
-
group
Gammaproteobacteria
habitat
Aquatic
id
Marinobacter_aquaeolei_VT8
kingdom
Bacteria
motility
Yes
oxygen
Facultative
pathogenicity

range
-999
size

status
assembly
x
-72.427650
y
-93.098106
--//--
arrangement

disease

endospores
No
gram
-
group
Deltaproteobacteria
habitat
Multiple
id
Geobacter_uraniumreducens_Rf4
kingdom
Bacteria
motility

oxygen
Microaerophilic
pathogenicity

range
-999
size

status
assembly
x
11.663841
y
56.791683
--//--
arrangement

disease

endospores
Yes
gram
+
group
Actinobacteria
habitat
Aquatic
id
Acidothermus_cellulolyticus_11B
kingdom
Bacteria
motility

oxygen
Aerobic
pathogenicity

range
-999
size

status
assembly
x
123.479996
y
43.323639
--//--
arrangement

disease

endospores

gram
+
group
Firmicutes
habitat
Specialized
id
Caldicellulosiruptor_saccharolyticus_DSM_8903
kingdom
Bacteria
motility

oxygen
Anaerobic
pathogenicity

range
-999
size

status
assembly
x
-32.365765
y
71.496841
--//--
arrangement
"Singles, Pairs"
disease
Soft tissue infections
endospores

gram
-
group
Gammaproteobacteria
habitat
Multiple
id
Shewanella_sp._W3-18-1
kingdom
Bacteria
motility
Yes
oxygen
Facultative
pathogenicity
Human
range
-999
size

status
assembly
x
-72.667099
y
-91.959152
--//--
arrangement
Singles
disease
None
endospores

gram
-
group
Gammaproteobacteria
habitat
Multiple
id
Pseudomonas_putida_F1
kingdom
Bacteria
motility
Yes
oxygen
Aerobic
pathogenicity
No
range
-999
size

status
assembly
x
-120.209961
y
-32.041233
--//--
arrangement

disease

endospores
No
gram
-
group
Gammaproteobacteria
habitat
Aquatic
id
Psychromonas_ingrahamii_37
kingdom
Bacteria
motility
No
oxygen
Anaerobic
pathogenicity
No
range
-999
size

status
assembly
x
-72.562065
y
-92.774529
--//--
arrangement
Filaments
disease

endospores
No
gram
-
group
Chloroflexi
habitat
Specialized
id
Roseiflexus_sp._RS-1
kingdom
Bacteria
motility
Yes
oxygen
Facultative
pathogenicity

range
-999
size

status
assembly
x
124.391655
y
43.695053
--//--
arrangement
"Singles,Pairs"
disease

endospores
Yes
gram
+
group
Firmicutes
habitat
Terrestrial
id
Clostridium_phytofermentans_ISDg
kingdom
Bacteria
motility
Yes
oxygen
Anaerobic
pathogenicity
No
range
-999
size

status
assembly
x
-32.494019
y
72.086555
--//--
arrangement
"Pairs, Clusters"
disease
Toxic-shock syndrome and staphylococcal scarlet fever
endospores
No
gram
+
group
Firmicutes
habitat
Host-associated
id
Staphylococcus_aureus_JH9
kingdom
Bacteria
motility
No
oxygen
Facultative
pathogenicity
"Human, Animal"
range
-999
size

status
assembly
x
-52.384399
y
123.913574
--//--
arrangement
"Pairs, Clusters"
disease
Toxic-shock syndrome and staphylococcal scarlet fever
endospores
No
gram
"Human, Animal"
group
Firmicutes
habitat
Host-associated
id
Staphylococcus_aureus_JH1
kingdom
Bacteria
motility
No
oxygen
Facultative
pathogenicity

range
-999
size

status
assembly
x
-52.748863
y
124.150856
--//--
arrangement

disease

endospores

gram
-
group
Betaproteobacteria
habitat
Aquatic
id
Polaromonas_naphthalenivorans_CJ2
kingdom
Bacteria
motility
No
oxygen
Aerobic
pathogenicity

range
-999
size

status
assembly
x
-121.268234
y
-32.805054
--//--
arrangement

disease

endospores
No
gram
-
group
Euryarchaeota
habitat
Aquatic
id
Methanoculleus_marisnigri
kingdom
Archaea
motility
Yes
oxygen
Anaerobic
pathogenicity

range
-999
size

status
assembly
x
106.989532
y
-88.864906
--//--
arrangement

disease

endospores
No
gram

group
Crenarchaeota
habitat
Specialized
id
Thermofilum_pendens
kingdom
Archaea
motility
No
oxygen
Anaerobic
pathogenicity

range
-999
size

status
assembly
x
106.816933
y
-88.384575
--//--
arrangement
Singles
disease

endospores

gram
-
group
Firmicutes
habitat
Aquatic
id
Halothermothrix_orenii_H_168
kingdom
Bacteria
motility

oxygen
Anaerobic
pathogenicity

range
-999
size

status
assembly
x
-32.642685
y
71.537651
--//--
arrangement

disease

endospores
No
gram
-
group
Bacteroidetes/Chlorobi
habitat
Multiple
id
Flavobacterium_johnsoniae_UW101
kingdom
Bacteria
motility
Yes
oxygen
Aerobic
pathogenicity

range
-999
size

status
assembly
x
13.133913
y
55.060986
--//--
arrangement
Singles
disease

endospores

gram
+
group
Firmicutes
habitat
Multiple
id
Lactobacillus_brevis_ATCC367
kingdom
Bacteria
motility

oxygen
Facultative
pathogenicity
No
range
-999
size
2.35
status
complete
x
-5.263159
y
127.442039
--//--
arrangement

disease

endospores

gram
-
group
Alphaproteobacteria
habitat
Multiple
id
Xanthobacter_autotrophicus_Py2
kingdom
Bacteria
motility
Yes
oxygen
Facultative
pathogenicity

range
-999
size

status
assembly
x
-136.096664
y
46.922997
--//--
arrangement
"Singles, Pairs"
disease

endospores

gram
-
group
Gammaproteobacteria
habitat
Multiple
id
Shewanella_sp._ANA-3
kingdom
Bacteria
motility
Yes
oxygen
Facultative
pathogenicity

range
-999
size

status
assembly
x
-72.175835
y
-92.559616
--//--
