# Supplementary material for: Predicting Prokaryotic Ecological Niches Using Genome Sequence Analysis
Source: PLoS One. 2007 Aug 15;2(8):e743. doi: 10.1371/journal.pone.0000743 (PMC1937020; doi:10.1371/journal.pone.0000743)
Supplement: Map S1 — (3.90 MB GZ) [file pone.0000743.s009.gz › Map_S1/Niche_Map/Niche_Map.config]

Add_Small_Info_Field	ID	1	5	white
Add_Small_Info_Field	Group	1	5	white
Add_Small_Info_Field	Kingdom	1	5	white
Add_Small_Info_Field	Size	1	5	white
Add_Small_Info_Field	Gram	1	5	white
Add_Small_Info_Field	Disease	1	15	white
Add_Small_Info_Field	Pathogenicity	1	15	white
Add_Small_Info_Field	Habitat	1	15	white
Add_Small_Info_Field	Oxygen	1	10	white
Add_Small_Info_Field	Motility	1	5	white
Add_Small_Info_Field	Endospores	1	5	white
Add_Small_Info_Field	Status	1	10	white

Add_Label_Field_Split	ID
Add_Label_Field_Split	Group
Add_Label_Field_Split	Kingdom
Add_Label_Field_Split	Size
Add_Label_Field_Split	Gram
Add_Label_Field_Split	Disease
Add_Label_Field_Split	Pathogenicity
Add_Label_Field_Split	Habitat
Add_Label_Field_Split	Status
