# Supplementary material for: Predicting Prokaryotic Ecological Niches Using Genome Sequence Analysis
Source: PLoS One. 2007 Aug 15;2(8):e743. doi: 10.1371/journal.pone.0000743 (PMC1937020; doi:10.1371/journal.pone.0000743)
Supplement: Map S1 — (3.90 MB GZ) [file pone.0000743.s009.gz › Map_S1/Niche_Map/Niche_Map.coord]

Acidiphilium_cryptum_JF-5	-136.287949	46.711037
Acidobacteria_bacterium_Ellin345	12.083261	55.057529
Acidothermus_cellulolyticus_11B	123.479996	43.323639
Acinetobacter_sp_ADP1	-120.517929	-31.378876
Actinobacillus_succinogenes_130Z	-24.873604	-152.019623
Aeropyrum_pernix	107.132103	-87.569572
Agrobacterium_tumefaciens_C58_UWash	-136.373169	47.397736
Alcanivorax_borkumensis_SK2	-72.178627	-92.937637
Alkalilimnicola_ehrlichei_MLHE-1	-48.631229	0.337903
Alkaliphilus_metalliredigenes_QYMF	-32.820580	72.087563
Anabaena_variabilis_ATCC_29413	59.730286	10.583241
Anaeromyxobacter_dehalogenans_2CP-C	11.343753	56.878006
Anaplasma_marginale_St_Maries	42.016190	-117.043900
Anaplasma_phagocytophilum_HZ	41.765007	-117.350082
Aquifex_aeolicus	12.292564	56.647655
Archaeoglobus_fulgidus	107.595993	-88.307076
Arthrobacter_sp._FB24	122.859779	43.265961
Aster_yellows_witches-broom_phytoplasma_AYWB	111.324615	-16.418835
Azoarcus_sp_EbN1	-48.653393	-0.304059
Azotobacter_vinelandii_AvOP	-119.882614	-31.666952
Bacillus_anthracis_Ames	-84.561058	86.455315
Bacillus_anthracis_Ames_0581	-83.840469	86.801804
Bacillus_anthracis_str_Sterne	-84.014610	86.391319
Bacillus_cereus_ATCC14579	-84.139137	86.914528
Bacillus_cereus_ATCC_10987	-84.087723	86.649620
Bacillus_cereus_NVH391-98	-83.781296	87.014977
Bacillus_cereus_ZK	-84.423363	86.206413
Bacillus_clausii_KSM-K16	-84.524719	87.235245
Bacillus_halodurans	-84.091782	87.234238
Bacillus_licheniformis_ATCC_14580	-84.475128	86.702217
Bacillus_licheniformis_DSM_13	-83.835533	86.184677
Bacillus_subtilis	-84.363365	87.004921
Bacillus_thuringiensis_konkukian	-84.245987	86.523582
Bacillus_weihenstephanensis_KBAB4	-83.702713	86.555664
Bacteroides_fragilis_NCTC_9434	13.113851	55.414494
Bacteroides_fragilis_YCH46	12.757075	55.703671
Bacteroides_thetaiotaomicron_VPI-5482	12.543077	55.456982
Bartonella_henselae_Houston-1	41.432674	-116.909882
Bartonella_quintana_Toulouse	42.234360	-116.754417
Baumannia_cicadellinicola_Homalodisca_coagulata	66.811447	-52.993679
Bdellovibrio_bacteriovorus	-49.556084	-0.631910
Bifidobacterium_longum	-3.810623	128.168137
Bifidobacterium_longum_DJO10A	-4.048834	128.442474
Bordetella_bronchiseptica	-120.686775	-32.896614
Bordetella_parapertussis	-121.148811	-32.579052
Bordetella_pertussis	-121.011124	-32.973667
Borrelia_afzelii_PKo	110.703102	-16.550701
Borrelia_burgdorferi	111.653877	-16.978344
Borrelia_garinii_PBi	111.413788	-16.119061
Bradyrhizobium_japonicum	-136.825531	47.742489
Bradyrhizobium_sp._BTAi1	-136.633240	47.083649
Brevibacterium_linens_BL2	123.311661	43.554123
Brucella_abortus_9-941	-136.288651	47.027203
Brucella_melitensis	-136.150665	47.651783
Brucella_melitensis_biovar_Abortus	-135.675903	47.537827
Brucella_suis_1330	-136.627975	47.454304
Buchnera_aphidicola	111.837830	-16.431601
Buchnera_aphidicola_Sg	66.371231	-51.962276
Buchnera_sp	41.556557	-115.758224
Burkholderia_383	-120.447731	-32.291546
Burkholderia_ambifaria_AMMD	-120.442993	-33.278687
Burkholderia_cenocepacia_AU_1054	-120.505363	-32.793957
Burkholderia_cenocepacia_HI2424	-120.681915	-32.160477
Burkholderia_cepacia_AMMD	-120.573021	-32.572552
Burkholderia_mallei_ATCC_23344	-120.105774	-32.455181
Burkholderia_pseudomallei_1710b	-120.033730	-32.985813
Burkholderia_pseudomallei_K96243	-120.366760	-32.467663
Burkholderia_thailandensis_E264	-121.073593	-32.318604
Burkholderia_vietnamiensis_G4	-120.317215	-33.062283
Burkholderia_xenovorans_LB400	-120.898117	-32.684959
Caldicellulosiruptor_saccharolyticus_DSM_8903	-32.365765	71.496841
Campylobacter_jejuni	40.954964	-115.943413
Campylobacter_jejuni_RM1221	40.771297	-116.285011
Carboxydothermus_hydrogenoformans_Z-2901	-32.685085	71.783432
Caulobacter_crescentus	-137.333344	47.151768
Chlamydia_muridarum	67.366089	-52.234524
Chlamydia_trachomatis	67.081070	-52.879261
Chlamydia_trachomatis_A_HAR-13	67.315117	-51.946045
Chlamydophila_abortus_S26_3	67.591225	-52.468399
Chlamydophila_caviae	66.644577	-52.351681
Chlamydophila_felis_Fe_C-56	67.490288	-52.784550
Chlamydophila_pneumoniae_AR39	67.305634	-53.015247
Chlamydophila_pneumoniae_CWL029	67.233643	-52.438740
Chlamydophila_pneumoniae_J138	67.245583	-52.681408
Chlamydophila_pneumoniae_TW_183	66.908302	-52.673458
Chlorobium_chlorochromatii_CaD3	12.259160	56.324284
Chlorobium_limicola_DSMZ_245	12.108636	55.798149
Chlorobium_phaeobacteroides_BS1	12.324118	56.031559
Chlorobium_phaeobacteroides_DSMZ_266	12.557767	56.398079
Chlorobium_tepidum_TLS	11.884594	55.919964
Chlorobium_vibrioforme_f._thiosulfatophilum_DSMZ_265	11.913260	55.578625
Chloroflexus_aurantiacus_J-10-fl	124.438263	43.206779
Chromobacterium_violaceum	-119.693390	-32.446800
Chromohalobacter_salexigens_DSM_3043	-71.921112	-92.571999
Clostridium_acetobutylicum	-32.873131	71.439590
Clostridium_beijerincki_NCIMB_8052	-33.001999	71.645050
Clostridium_perfringens	39.307602	118.853691
Clostridium_perfringens_ATCC_13124	39.058475	118.600876
Clostridium_perfringens_SM101	38.942688	120.141212
Clostridium_phytofermentans_ISDg	-32.494019	72.086555
Clostridium_sp._OhILAs	-32.611462	71.251472
Clostridium_tetani_E88	-32.845726	71.047623
Clostridium_thermocellum_ATCC_27405	-32.409626	71.750084
Colwellia_psychrerythraea_34H	-72.898720	-92.249039
Corynebacterium_diphtheriae	123.667419	43.016960
Corynebacterium_efficiens_YS-314	123.103439	43.768032
Corynebacterium_glutamicum_ATCC_13032_Bielefeld	123.699150	43.245365
Corynebacterium_glutamicum_ATCC_13032_Kitasato	123.716545	43.633591
Corynebacterium_jeikeium_K411	122.916412	43.650440
Coxiella_burnetii	42.609276	-116.423866
Crocosphaera_watsonii_WH8501	59.313892	10.783391
Cupriavidus_metallidurans_CH34	-120.104385	-32.754089
Cyanobacteria_bacterium_Yellowstone_A-Prime	59.955452	10.883481
Cyanobacteria_bacterium_Yellowstone_B-Prime	60.202553	10.992355
Cytophaga_hutchinsonii_ATCC_33406	12.721462	55.011852
Dechloromonas_aromatica_RCB	-49.288738	-0.052720
Dehalococcoides_CBDB1	12.885363	56.342583
Dehalococcoides_ethenogenes_195	41.442539	-116.398514
Dehalococcoides_sp._BAV1	41.880432	-115.753342
Deinococcus_geothermalis_DSM_11300	123.992966	43.097729
Deinococcus_radiodurans	123.418869	42.772350
Desulfitobacterium_hafniense_DCB-2	-33.115459	72.196571
Desulfitobacterium_hafniense_Y51	-33.433239	71.992943
Desulfotalea_psychrophila_LSv54	11.570993	56.169037
Desulfotomaculum_reducens_MI-1	-33.078281	71.243141
Desulfovibrio_desulfuricans_G20	11.005266	56.236889
Desulfovibrio_vulgaris_Hildenborough	11.186996	56.589256
Desulfuromonas_acetoxidans_DSM_684	11.051071	55.874981
Ehrlichia_canis_Jake	41.919483	-116.171906
Ehrlichia_chaffeensis_Arkansas	41.482376	-116.651749
Ehrlichia_chaffeensis_sapulpa	41.997238	-116.417938
Ehrlichia_ruminantium_Gardel	42.248245	-116.291008
Ehrlichia_ruminantium_Welgevonden	41.732418	-116.389549
Ehrlichia_ruminantium_str._Welgevonden	42.032017	-116.779541
Enterococcus_faecalis_V583	38.494030	119.205818
Enterococcus_faecium_DO	-4.149193	127.267815
Erwinia_carotovora_atroseptica_SCRI1043	-24.917892	-153.303360
Erythrobacter_litoralis_HTCC2594	-137.224030	46.787739
Escherichia_coli_536	-24.506737	-152.501709
Escherichia_coli_CFT073	-24.943140	-152.681686
Escherichia_coli_K12	-24.298803	-152.298569
Escherichia_coli_O157H7	-24.665371	-152.251236
Escherichia_coli_O157H7_EDL933	-24.724590	-153.485825
Escherichia_coli_UTI89	-24.540924	-153.544067
Escherichia_coli_W3110	-24.697294	-152.582169
Exiguobacterium_sp._255-15	-84.476494	85.955605
Ferroplasma_acidarmanus_fer1	107.131065	-88.184738
Flavobacterium_johnsoniae_UW101	13.133913	55.060986
Francisella_tularensis_FSC_198	41.513748	-117.169388
Francisella_tularensis_holarctica	42.415295	-117.350021
Francisella_tularensis_holarctica_OSU18	41.934158	-117.508347
Francisella_tularensis_tularensis	42.157425	-117.257439
Frankia_CcI3	123.711555	44.032562
Frankia_alni_ACN14a	123.340996	43.767223
Frankia_sp._EAN1pec	122.891319	44.262558
Fusobacterium_nucleatum	38.610184	118.886703
Geobacillus_kaustophilus_HTA426	-84.873474	86.793625
Geobacter_metallireducens_GS-15	11.736078	56.403412
Geobacter_sulfurreducens	11.514695	56.440418
Geobacter_uraniumreducens_Rf4	11.663841	56.791683
Gloeobacter_violaceus	59.728012	11.587084
Gluconobacter_oxydans_621H	-136.997467	46.501686
Granulobacter_bethesdensis_CGDNIH1	-137.107590	47.632298
Haemophilus_ducreyi_35000HP	43.085304	-117.700676
Haemophilus_influenzae	-24.035208	-151.507553
Haemophilus_influenzae_86_028NP	43.199265	-117.213799
Haemophilus_somnus_129PT	42.596249	-117.786522
Hahella_chejuensis_KCTC_2396	-71.835632	-92.841537
Haloarcula_marismortui_ATCC_43049	106.632233	-88.538628
Halobacterium_sp	107.373848	-88.211494
Haloquadratum_walsbyi	107.217247	-87.785545
Halorhodospira_halophila_SL1	-49.186829	-0.460411
Halothermothrix_orenii_H_168	-32.642685	71.537651
Helicobacter_acinonychis_Sheeba	40.576454	-116.545265
Helicobacter_hepaticus	41.207565	-116.249733
Helicobacter_pylori_26695	40.774788	-116.774635
Helicobacter_pylori_HPAG1	41.066135	-116.895027
Helicobacter_pylori_J99	41.027523	-116.584312
Hyphomonas_neptunium_ATCC_15444	-136.876938	46.927551
Idiomarina_loihiensis_L2TR	-73.100121	-92.749550
Jannaschia_CCS1	-135.775986	48.103817
Kineococcus_radiotolerans_SRS30216	122.680420	43.886364
Lactobacillus_acidophilus_NCFM	-4.527619	127.495850
Lactobacillus_brevis_ATCC367	-5.263159	127.442039
Lactobacillus_casei_ATCC334	-4.445652	127.972061
Lactobacillus_delbrueckii_bulgaricus	-4.183288	128.074234
Lactobacillus_delbrueckii_bulgaricus_ATCCBAA-365	-5.298683	128.145111
Lactobacillus_gasseri_ATCC33323	-4.976756	127.422623
Lactobacillus_johnsonii_NCC_533	-4.552480	127.258820
Lactobacillus_plantarum	-4.271987	127.549400
Lactobacillus_reuteri_100-23	-4.719796	127.848892
Lactobacillus_reuteri_JCM_1112	-4.966018	127.762512
Lactobacillus_sakei_23K	-4.804619	127.195633
Lactobacillus_salivarius_UCC118	-4.717190	128.389175
Lactococcus_lactis	39.748199	119.640053
Lawsonia_intracellularis_PHE_MN1-00	42.707535	-115.915382
Legionella_pneumophila_Lens	-49.033649	-0.693856
Legionella_pneumophila_Paris	-48.774761	-0.777135
Legionella_pneumophila_Philadelphia_1	-48.477863	-0.665045
Leifsonia_xyli_xyli_CTCB0	123.120705	42.915894
Leptospira_interrogans_serovar_Copenhageni	12.276944	55.323856
Leptospira_interrogans_serovar_Lai	11.947955	55.285427
Leuconostoc_mesenteroides_ATCC_8293	-4.443298	128.247055
Listeria_innocua	-53.144447	123.181618
Listeria_monocytogenes	-84.156097	86.101395
Listeria_monocytogenes_4b_F2365	-84.833771	86.444664
Magnetococcus_sp._MC-1	11.347973	55.639805
Magnetospirillum_magneticum_AMB-1	-136.502808	48.342663
Magnetospirillum_magnetotacticum_MS-1	-136.211136	48.351242
Mannheimia_succiniciproducens_MBEL55E	-24.478840	-151.941711
Maricaulis_maris_MCS10	-137.092117	47.295845
Marinobacter_aquaeolei_VT8	-72.427650	-93.098106
Mesoplasma_florum_L1	110.834206	-16.762918
Mesorhizobium_BNC1	-136.624466	48.048550
Mesorhizobium_loti	-136.384613	48.000938
Methanobacterium_thermoautotrophicum	107.785995	-87.861847
Methanococcoides_burtonii_DSM_6242	107.711060	-88.576790
Methanococcus_jannaschii	107.337280	-87.965622
Methanococcus_maripaludis_S2	107.560669	-87.968857
Methanoculleus_marisnigri	106.989532	-88.864906
Methanopyrus_kandleri	107.881989	-88.249588
Methanosarcina_acetivorans	108.033913	-88.041298
Methanosarcina_barkeri_fusaro	108.093956	-88.427017
Methanosarcina_mazei	107.941978	-88.688087
Methanosphaera_stadtmanae	107.748177	-88.839325
Methanospirillum_hungatei_JF-1	107.721664	-88.139626
Methaosaeta_thermophila_PT	107.546005	-87.733986
Methylobacillus_flagellatus_KT	-48.989239	0.097341
Methylococcus_capsulatus_Bath	-48.173756	0.249587
Moorella_thermoacetica_ATCC_39073	-33.228008	71.707146
Mycobacterium_MCS	123.684631	44.313618
Mycobacterium_avium_paratuberculosis	123.908409	43.812019
Mycobacterium_bovis	123.560890	43.846527
Mycobacterium_flavenscens_PYR-GCK	123.381058	43.959850
Mycobacterium_leprae	123.874428	43.479393
Mycobacterium_sp._JLS	123.140266	44.140175
Mycobacterium_sp._KMS	123.931404	44.107254
Mycobacterium_tuberculosis_CDC1551	123.149956	43.275089
Mycobacterium_tuberculosis_H37Rv	123.509727	43.561367
Mycobacterium_vanbaalenii_PYR-1	123.101746	43.529404
Mycoplasma_capricolum_ATCC_27343	111.054802	-16.880262
Mycoplasma_gallisepticum	110.646606	-16.858280
Mycoplasma_genitalium	110.700378	-16.205231
Mycoplasma_hyopneumoniae_232	110.887589	-16.374580
Mycoplasma_hyopneumoniae_7448	111.439224	-16.965109
Mycoplasma_hyopneumoniae_J	111.122986	-16.214499
Mycoplasma_mobile_163K	111.249107	-16.844481
Mycoplasma_mycoides	111.555878	-16.413105
Mycoplasma_penetrans	111.636604	-16.698067
Mycoplasma_pneumoniae	111.351097	-16.670605
Mycoplasma_pulmonis	111.038361	-16.549538
Mycoplasma_synoviae_53	110.857079	-17.038298
Myxococcus_xanthus_DK_1622	12.486531	54.500633
Nanoarchaeum_equitans	110.822510	-17.324301
Natronomonas_pharaonis	106.878288	-87.731483
Neisseria_gonorrhoeae_FA_1090	-48.576359	-0.969980
Neisseria_meningitidis_MC58	-48.568008	-1.412706
Neisseria_meningitidis_Z2491	-48.183731	-1.083562
Neorickettsia_sennetsu_Miyayama	42.208607	-116.499207
Nitrobacter_hamburgensis_X14	-135.732300	46.830601
Nitrobacter_winogradskyi_Nb-255	-135.583969	47.832596
Nitrosococcus_oceani_ATCC_19707	-47.931389	-0.615548
Nitrosomonas_europaea	-48.739655	-0.056051
Nitrosomonas_eutropha_C71	-48.512928	0.034641
Nitrosospira_multiformis_ATCC_25196	-48.273186	-0.176732
Nocardia_farcinica_IFM10152	122.733429	43.586395
Nocardioides_sp._JS614	123.171707	43.953506
Nostoc_sp	59.601101	11.287971
Novosphingobium_aromaticivorans_DSM_12444	-136.640701	46.560028
Oceanobacillus_iheyensis	-84.670822	86.990738
Oenococcus_oeni_PSU-1	-4.445709	127.740601
Onion_yellows_phytoplasma	111.098701	-17.184731
Parachlamydia_sp_UWE25	66.582611	-52.708851
Paracoccus_denitrificans_PD1222	-136.188263	47.410568
Pasteurella_multocida	-23.951702	-152.210175
Pediococcus_pentosaceus_ATCC25745	-4.746532	127.564079
Pelobacter_carbinolicus	11.789079	56.158836
Pelobacter_propionicus_DSM_2379	11.353668	56.155804
Pelodictyon_luteolum_DSM_273	12.103420	56.106880
Pelodictyon_phaeoclathratiforme_BU-1	12.363095	55.752022
Photobacterium_profundum_SS9	-73.127434	-91.959900
Photorhabdus_luminescens	-25.081652	-152.304550
Picrophilus_torridus_DSM_9790	106.978012	-87.947495
Pirellula_sp	12.827997	55.309109
Polaromonas_JS666	-120.696327	-33.166302
Polaromonas_naphthalenivorans_CJ2	-121.268234	-32.805054
Porphyromonas_gingivalis_W83	13.140390	55.777306
Prochlorococcus_marinus_CCMP1375	59.421486	11.068717
Prochlorococcus_marinus_MED4	59.693855	11.049703
Prochlorococcus_marinus_MIT9313	59.998306	11.622482
Prochlorococcus_marinus_MIT_9312	59.196381	11.367299
Prochlorococcus_marinus_NATL2A	59.965061	11.330447
Propionibacterium_acnes_KPA171202	123.366570	43.073669
Prosthecochloris_aestuarii_SK413	12.681116	56.010300
Pseudoalteromonas_atlantica_T6c	-72.018631	-91.939537
Pseudoalteromonas_haloplanktis_TAC125	-72.407700	-91.850037
Pseudomonas_aeruginosa	-119.996262	-31.979431
Pseudomonas_aeruginosa_UCBPP-PA14	-120.115257	-32.231915
Pseudomonas_entomophila_L48	-120.565475	-31.936386
Pseudomonas_fluorescens_Pf-5	-120.402367	-32.066769
Pseudomonas_fluorescens_PfO-1	-119.863991	-32.219070
Pseudomonas_putida_F1	-120.209961	-32.041233
Pseudomonas_putida_KT2440	-120.374329	-31.811573
Pseudomonas_syringae_phaseolicola_1448A	-120.695320	-31.712700
Pseudomonas_syringae_pv_B728a	-119.627960	-31.995399
Pseudomonas_syringae_tomato_DC3000	-120.225479	-31.647532
Psychrobacter_arcticum_273-4	-48.269093	-0.477180
Psychrobacter_cryohalolentis_K5	-47.901276	-0.240058
Psychrobacter_sp._PRwf-1	-49.010677	-1.092663
Psychromonas_ingrahamii_37	-72.562065	-92.774529
Pyrobaculum_aerophilum	106.980377	-88.571358
Pyrococcus_abyssi	107.182335	-88.783562
Pyrococcus_furiosus	107.478615	-88.490364
Pyrococcus_horikoshii	107.438980	-88.875488
Ralstonia_eutropha_H16	-120.937576	-32.123863
Ralstonia_eutropha_JMP134	-120.732666	-32.428471
Ralstonia_metallidurans_CH34	-119.907944	-32.610447
Ralstonia_solanacearum	-120.296921	-32.775200
Rhizobium_etli_CFN_42	-136.619949	47.760677
Rhizobium_leguminosarum_bv_viciae_3841	-136.001968	48.007153
Rhodobacter_sphaeroides_2_4_1	-135.909058	47.301281
Rhodobacter_sphaeroides_ATCC_17025	-135.884216	47.497478
Rhodobacter_sphaeroides_ATCC_17029	-136.516235	47.228638
Rhodococcus_RHA1	122.895058	43.927620
Rhodoferax_ferrireducens_T118	-120.975441	-33.242847
Rhodopseudomonas_palustris_BisA53	-136.210709	48.086910
Rhodopseudomonas_palustris_BisB18	-136.815964	47.231449
Rhodopseudomonas_palustris_BisB5	-136.379364	47.550465
Rhodopseudomonas_palustris_CGA009	-136.459717	46.916611
Rhodopseudomonas_palustris_HaA2	-135.637009	47.178448
Rhodospirillum_rubrum_ATCC_11170	-136.894958	48.076992
Rickettsia_bellii_RML369-C	41.652924	-116.104782
Rickettsia_conorii	41.813774	-117.051102
Rickettsia_felis_URRWXCal2	41.744244	-116.664543
Rickettsia_prowazekii	42.344566	-117.034859
Rickettsia_typhi_wilmington	41.946632	-116.643471
Roseiflexus_sp._RS-1	124.391655	43.695053
Roseobacter_denitrificans_OCh_114	-135.957367	47.746300
Rubrobacter_xylanophilus_DSM_9941	124.088181	43.536121
Saccharophagus_degradans_2-40	-71.813309	-92.291634
Salinibacter_ruber_DSM_13855	12.412391	54.975880
Salmonella_enterica_Choleraesuis	-25.189857	-152.861771
Salmonella_enterica_Paratypi_ATCC_9150	-24.974197	-152.981430
Salmonella_typhi	-24.454889	-152.783112
Salmonella_typhi_Ty2	-24.643480	-153.194885
Salmonella_typhimurium_LT2	-25.168713	-153.147003
Shewanella_MR-4	-72.317581	-92.288933
Shewanella_MR-7	-72.498749	-92.433586
Shewanella_amazonensis_SB2B	-72.117126	-92.178032
Shewanella_baltica_OS155	-72.588120	-92.221962
Shewanella_denitrificans_OS217	-72.864777	-91.999954
Shewanella_frigidimarina_NCIMB_400	-72.857903	-92.677521
Shewanella_oneidensis	-72.374489	-92.048332
Shewanella_putrefaciens_CN-32	-72.781235	-92.465347
Shewanella_sp._ANA-3	-72.175835	-92.559616
Shewanella_sp._PV-4	-72.420715	-92.608139
Shewanella_sp._W3-18-1	-72.667099	-91.959152
Shigella_boydii_Sb227	-24.463499	-153.044739
Shigella_dysenteriae	-25.234888	-152.580093
Shigella_flexneri_2a	-24.249601	-152.997711
Shigella_flexneri_2a_2457T	-24.291626	-152.499634
Shigella_flexneri_5_8401	-24.882776	-152.417572
Shigella_sonnei_Ss046	-24.004398	-152.895004
Silicibacter_TM1040	-135.378296	47.478535
Silicibacter_pomeroyi_DSS-3	-135.878494	47.048958
Sinorhizobium_meliloti	-136.109970	47.197155
Sodalis_glossinidius_morsitans	-24.197084	-153.488937
Solibacter_usitatus_Ellin6076	12.017007	54.584213
Sphingopyxis_alaskensis_RB2256	-137.446503	47.524399
Staphylococcus_aureus_COL	-53.025112	123.942696
Staphylococcus_aureus_JH1	-52.748863	124.150856
Staphylococcus_aureus_JH9	-52.384399	123.913574
Staphylococcus_aureus_MW2	-52.379765	123.497299
Staphylococcus_aureus_Mu50	-52.955002	123.681732
Staphylococcus_aureus_N315	-53.126953	123.482109
Staphylococcus_aureus_NCTC_8325	-52.315960	123.223686
Staphylococcus_aureus_RF122	-52.680973	123.906700
Staphylococcus_aureus_USA300	-52.880440	123.315781
Staphylococcus_aureus_aureus_MRSA252	-52.131416	123.734482
Staphylococcus_aureus_aureus_MSSA476	-52.121906	123.423851
Staphylococcus_epidermidis_ATCC_12228	-52.541801	123.640442
Staphylococcus_epidermidis_RP62A	-52.784973	123.048569
Staphylococcus_haemolyticus	-52.601170	123.187210
Staphylococcus_saprophyticus	-52.742115	123.531532
Streptococcus_agalactiae_2603	39.715591	119.342201
Streptococcus_agalactiae_A909	-4.717673	128.103653
Streptococcus_agalactiae_NEM316	-5.205377	127.767906
Streptococcus_mutans	-3.956982	127.782944
Streptococcus_pneumoniae_R6	39.437515	119.530151
Streptococcus_pneumoniae_TIGR4	39.243855	120.002167
Streptococcus_pyogenes_M1_GAS	38.881638	119.524506
Streptococcus_pyogenes_MGAS10270	38.970303	119.826492
Streptococcus_pyogenes_MGAS10394	39.180286	119.168159
Streptococcus_pyogenes_MGAS10750	38.704258	119.677872
Streptococcus_pyogenes_MGAS2096	39.352638	119.773537
Streptococcus_pyogenes_MGAS315	39.087288	119.618675
Streptococcus_pyogenes_MGAS5005	38.736885	119.415413
Streptococcus_pyogenes_MGAS6180	38.409298	119.669083
Streptococcus_pyogenes_MGAS8232	38.892452	119.033066
Streptococcus_pyogenes_MGAS9429	39.250175	119.490273
Streptococcus_pyogenes_SSI-1	38.942448	119.296928
Streptococcus_suis_89_1591	39.485123	119.247528
Streptococcus_thermophilus_CNRZ1066	39.597916	119.960861
Streptococcus_thermophilus_LMD-9	38.716698	119.936737
Streptococcus_thermophilus_LMG_18311	-5.039420	128.092834
Streptomyces_avermitilis	123.095444	44.377007
Streptomyces_coelicolor	123.458130	44.447800
Sulfolobus_acidocaldarius_DSM_639	106.518822	-88.242073
Sulfolobus_solfataricus	106.932465	-88.170158
Sulfolobus_tokodaii	106.710800	-88.076523
Symbiobacterium_thermophilum_IAM14863	-33.573177	71.624603
Synechococcus_CC9311	60.433674	11.053946
Synechococcus_CC9605	60.270908	11.645721
Synechococcus_CC9902	59.935902	11.112488
Synechococcus_elongatus_PCC_6301	59.582169	10.822659
Synechococcus_elongatus_PCC_7942	60.312420	10.724114
Synechococcus_sp_WH8102	60.024837	10.608487
Synechocystis_PCC6803	60.399147	11.407402
Syntrophobacter_fumaroxidans_MPOB	11.959990	56.721184
Syntrophomonas_wolfei_Goettingen	-33.356476	71.199799
Syntrophus_aciditrophicus_SB	11.354396	55.912712
Thermoanaerobacter_ethanolicus_39E	-33.007095	71.894867
Thermoanaerobacter_tengcongensis	-33.336086	71.480553
Thermobifida_fusca_YX	123.539856	44.175110
Thermococcus_kodakaraensis_KOD1	107.385506	-88.658066
Thermofilum_pendens	106.816933	-88.384575
Thermoplasma_acidophilum	107.127098	-88.440674
Thermoplasma_volcanium	107.304153	-88.413986
Thermosynechococcus_elongatus	60.228714	11.289542
Thermotoga_maritima	-32.170998	71.178650
Thermus_thermophilus_HB27	59.605415	12.069538
Thermus_thermophilus_HB8	124.135025	42.764172
Thiobacillus_denitrificans_ATCC_25259	-48.965641	-0.231517
Thiomicrospira_crunogena_XCL-2	-48.765675	-0.495687
Thiomicrospira_denitrificans_ATCC_33889	11.953159	56.372387
Treponema_denticola_ATCC_35405	111.013268	-15.962752
Treponema_pallidum	110.427155	-16.584120
Trichodesmium_erythraeum_IMS101	59.461403	11.522285
Tropheryma_whipplei_TW08_27	66.873383	-52.056278
Tropheryma_whipplei_Twist	66.996178	-52.307327
Ureaplasma_urealyticum	111.343826	-17.252718
Vibrio_cholerae	-73.175514	-92.298096
Vibrio_fischeri_ES114	-72.687134	-91.479805
Vibrio_parahaemolyticus	-72.893669	-91.671471
Vibrio_vulnificus_CMCP6	-72.426453	-91.585716
Vibrio_vulnificus_YJ016	-72.150452	-91.715813
Wigglesworthia_brevipalpis	42.147427	-115.989471
Wolbachia_endosymbiont_of_Brugia_malayi_TRS	42.486130	-116.690681
Wolbachia_endosymbiont_of_Drosophila_melanogaster	41.670601	-116.881027
Wolinella_succinogenes	11.599093	55.597366
Xanthobacter_autotrophicus_Py2	-136.096664	46.922997
Xanthomonas_campestris	-44.531395	-48.659790
Xanthomonas_campestris_8004	-44.831306	-48.323128
Xanthomonas_campestris_vesicatoria_85-10	-44.164310	-48.428951
Xanthomonas_citri	-44.505478	-48.955551
Xanthomonas_oryzae_KACC10331	-44.166073	-48.768669
Xanthomonas_oryzae_MAFF_311018	-44.439159	-48.266743
Xylella_fastidiosa	-44.184589	-47.995174
Xylella_fastidiosa_Ann-1	-44.489449	-47.860561
Xylella_fastidiosa_Dixon	-43.749870	-48.398270
Xylella_fastidiosa_Temecula1	-43.822979	-48.025806
Yersinia_pestis_Antiqua	-24.149876	-153.197021
Yersinia_pestis_CO92	-24.054508	-152.600601
Yersinia_pestis_KIM	-24.233519	-152.764267
Yersinia_pestis_Nepal516	-24.764528	-152.829056
Yersinia_pestis_biovar_Mediaevails	-24.408665	-153.260895
Yersinia_pseudotuberculosis_IP32953	-24.727739	-153.006012
Zymomonas_mobilis_ZM4	41.432388	-117.435776
delta_proteobacterium_MLMS-1	11.566003	55.871902
