# Supplementary material for: Predicting Prokaryotic Ecological Niches Using Genome Sequence Analysis
Source: PLoS One. 2007 Aug 15;2(8):e743. doi: 10.1371/journal.pone.0000743 (PMC1937020; doi:10.1371/journal.pone.0000743)
Supplement: Map S1 — (3.90 MB GZ) [file pone.0000743.s009.gz › Map_S1/README.txt]

Map S1 - README FILE
--------------------

The associated directory contains the viewable niche map.  To view the map, install the VxInsight software located in the Software directory.  Each map is located in its correlated directory, and double clicking on the Vx File will open up the map for viewing.  Please note that these maps can only be viewed on a PC.  For more information on how to view the maps or operate the software, please consult the user manual located in the Software directory.

If you have any questions/concerns, feel free to contact us at:
	
	      Roy D. Welch, Assistant Professor
	      702A Biological Research Laboratories
	      130 College Place
	      Syracuse University
	      Syracuse, NY 13244
	      phone:  +1.315.443.2159
	      Email:  rowelch (at) syr (dot) edu
	      Web:    http://myxococcus.syr.edu
