# Supplementary material for: Predicting Prokaryotic Ecological Niches Using Genome Sequence Analysis
Source: PLoS One. 2007 Aug 15;2(8):e743. doi: 10.1371/journal.pone.0000743 (PMC1937020; doi:10.1371/journal.pone.0000743)
Supplement: Map S2 — (3.89 MB GZ) [file pone.0000743.s010.gz › Map_S2/Phylogenetic_Map/Phylogenetic_Map.cache]

arrangement

disease

endospores

gram

group
Acidobacteria
habitat

id
Acidobacteria_bacterium_Ellin345
kingdom
Bacteria
motility

oxygen

pathogenicity

range
-999
size
5.65
status
complete
x
-81.717697
y
48.442818
--//--
arrangement
Pairs
disease
Nosocomial infections in immunocompromised individuals
endospores
No
gram
-
group
Gammaproteobacteria
habitat
Multiple
id
Acinetobacter_sp_ADP1
kingdom
Bacteria
motility
No
oxygen
Aerobic
pathogenicity
Human
range
-999
size
3.6
status
complete
x
19.416767
y
-72.669350
--//--
arrangement
Singles
disease

endospores
No
gram

group
Crenarchaeota
habitat
Specialized
id
Aeropyrum_pernix
kingdom
Archaea
motility
Yes
oxygen
Aerobic
pathogenicity
No
range
-999
size
1.67
status
complete
x
30.989384
y
103.362381
--//--
arrangement
"""Singles, Pairs"""
disease

endospores

gram
-
group
Alphaproteobacteria
habitat
Multiple
id
Agrobacterium_tumefaciens_C58_UWash
kingdom
Bacteria
motility
Yes
oxygen
Aerobic
pathogenicity
Plant
range
-999
size
5.67
status
complete
x
133.854782
y
40.526508
--//--
arrangement

disease
None
endospores

gram
-
group
Gammaproteobacteria
habitat
Aquatic
id
Alcanivorax_borkumensis_SK2
kingdom
Bacteria
motility
No
oxygen
Aerobic
pathogenicity
No
range
-999
size
3.12
status
complete
x
19.368219
y
-73.056442
--//--
arrangement

disease

endospores

gram

group
Gammaproteobacteria
habitat
Aquatic
id
Alkalilimnicola_ehrlichei_MLHE-1
kingdom
Bacteria
motility

oxygen
Facultative
pathogenicity

range
-999
size
3.28
status
complete
x
91.418686
y
-40.715584
--//--
arrangement
"""Singles, Filaments"""
disease

endospores

gram

group
Cyanobacteria
habitat
Multiple
id
Anabaena_variabilis_ATCC_29413
kingdom
Bacteria
motility
Yes
oxygen
Aerobic
pathogenicity
No
range
-999
size
7.07
status
complete
x
7.547940
y
-8.143108
--//--
arrangement

disease
None
endospores
Yes
gram
-
group
Deltaproteobacteria
habitat
Terrestrial
id
Anaeromyxobacter_dehalogenans_2CP-C
kingdom
Bacteria
motility
Yes
oxygen
Anaerobic
pathogenicity
No
range
-999
size
5.01
status
complete
x
135.513153
y
39.825874
--//--
arrangement
Singles
disease
Bovine anaplasmosis
endospores

gram

group
Alphaproteobacteria
habitat
Host-associated
id
Anaplasma_marginale_St_Maries
kingdom
Bacteria
motility

oxygen
Aerobic
pathogenicity
Cattle
range
-999
size
1.2
status
complete
x
133.783142
y
40.172359
--//--
arrangement
Singles
disease
Human granulocytic anaplasmosis
endospores

gram
-
group
Alphaproteobacteria
habitat
Host-associated
id
Anaplasma_phagocytophilum_HZ
kingdom
Bacteria
motility

oxygen
Aerobic
pathogenicity
"""Human, Animal"""
range
-999
size
1.47
status
complete
x
134.835312
y
39.734680
--//--
arrangement

disease

endospores

gram
-
group
Aquificae
habitat
Specialized
id
Aquifex_aeolicus
kingdom
Bacteria
motility

oxygen
Aerobic
pathogenicity
No
range
-999
size
1.59
status
complete
x
31.076170
y
102.680405
--//--
arrangement
"""Singles, Pairs"""
disease

endospores

gram

group
Euryarchaeota
habitat
Aquatic
id
Archaeoglobus_fulgidus
kingdom
Archaea
motility
Yes
oxygen
Anaerobic
pathogenicity
No
range
-999
size
2.18
status
complete
x
31.085566
y
103.559258
--//--
arrangement

disease
Aster yellows witches'-broom
endospores

gram

group
Firmicutes
habitat
Host-associated
id
Aster_yellows_witches-broom_phytoplasma_AYWB
kingdom
Bacteria
motility

oxygen
Aerobic
pathogenicity
Plants
range
-999
size
0.72
status
complete
x
-79.753235
y
47.851627
--//--
arrangement
Singles
disease
None
endospores

gram
-
group
Betaproteobacteria
habitat
Terrestrial
id
Azoarcus_sp_EbN1
kingdom
Bacteria
motility
Yes
oxygen
Facultative
pathogenicity
No
range
-999
size
4.73
status
complete
x
91.469467
y
-40.252995
--//--
arrangement
"""Singles, Pairs, Chains"""
disease
Anthrax
endospores
Yes
gram
+
group
Firmicutes
habitat
Multiple
id
Bacillus_anthracis_Ames
kingdom
Bacteria
motility
Yes
oxygen
Facultative
pathogenicity
Animal
range
-999
size
5.23
status
complete
x
-80.764687
y
47.554749
--//--
arrangement
"""Singles, Pairs, Chains"""
disease
Anthrax
endospores
Yes
gram
+
group
Firmicutes
habitat
Terrestrial
id
Bacillus_anthracis_Ames_0581
kingdom
Bacteria
motility
Yes
oxygen
Facultative
pathogenicity
Animal
range
-999
size
5.5
status
complete
x
-80.656609
y
46.978397
--//--
arrangement
"""Singles, Pairs, Chains"""
disease
Anthrax
endospores
Yes
gram
+
group
Firmicutes
habitat
Multiple
id
Bacillus_anthracis_str_Sterne
kingdom
Bacteria
motility
Yes
oxygen
Facultative
pathogenicity
Animal
range
-999
size
5.23
status
complete
x
-80.455910
y
47.594662
--//--
arrangement
Chains
disease
Food poisoning
endospores
Yes
gram
+
group
Firmicutes
habitat
Terrestrial
id
Bacillus_cereus_ATCC_10987
kingdom
Bacteria
motility
Yes
oxygen
Aerobic
pathogenicity
Human
range
-999
size
5.43
status
complete
x
-80.518959
y
47.088863
--//--
arrangement
Chains
disease
Food poisoning
endospores
Yes
gram
+
group
Firmicutes
habitat
Terrestrial
id
Bacillus_cereus_ATCC14579
kingdom
Bacteria
motility
Yes
oxygen
Aerobic
pathogenicity
Human
range
-999
size
5.43
status
complete
x
-80.668015
y
47.866886
--//--
arrangement
Chains
disease
Food poisoning
endospores
Yes
gram
+
group
Firmicutes
habitat
Terrestrial
id
Bacillus_cereus_ZK
kingdom
Bacteria
motility
Yes
oxygen
Aerobic
pathogenicity
"""Human, Animal"""
range
-999
size
5.84
status
complete
x
-80.595016
y
47.682701
--//--
arrangement

disease

endospores

gram

group
Firmicutes
habitat

id
Bacillus_clausii_KSM-K16
kingdom
Bacteria
motility

oxygen

pathogenicity

range
-999
size
4.3
status
complete
x
-81.056244
y
47.540424
--//--
arrangement

disease

endospores
Yes
gram
+
group
Firmicutes
habitat
Multiple
id
Bacillus_halodurans
kingdom
Bacteria
motility
Yes
oxygen
Facultative
pathogenicity
No
range
-999
size
4.2
status
complete
x
-81.174911
y
47.808418
--//--
arrangement
"""Singles, Chains"""
disease
Food poisoning
endospores
Yes
gram
+
group
Firmicutes
habitat
Terrestrial
id
Bacillus_licheniformis_ATCC_14580
kingdom
Bacteria
motility
Yes
oxygen
Facultative
pathogenicity
Human
range
-999
size
4.22
status
complete
x
-80.575188
y
47.310425
--//--
arrangement
"""Singles, Chains"""
disease
Food poisoning
endospores
Yes
gram
+
group
Firmicutes
habitat

id
Bacillus_licheniformis_DSM_13
kingdom
Bacteria
motility
Yes
oxygen
Facultative
pathogenicity
Human
range
-999
size
4.22
status
complete
x
-81.113441
y
47.374249
--//--
arrangement
"""Singles, Chains"""
disease

endospores
Yes
gram
+
group
Firmicutes
habitat
Terrestrial
id
Bacillus_subtilis
kingdom
Bacteria
motility
Yes
oxygen
Facultative
pathogenicity
No
range
-999
size
4.21
status
complete
x
-80.868843
y
47.046017
--//--
arrangement

disease
Sotto disease
endospores
Yes
gram
+
group
Firmicutes
habitat
Multiple
id
Bacillus_thuringiensis_konkukian
kingdom
Bacteria
motility
Yes
oxygen
Facultative
pathogenicity
Insect
range
-999
size
5.31
status
complete
x
-80.896637
y
47.873795
--//--
arrangement
Singles
disease
"""Severe infection, diarrhea, and abcesses"""
endospores

gram
-
group
Bacteroidetes/Chlorobi
habitat
Host-associated
id
Bacteroides_fragilis_NCTC_9434
kingdom
Bacteria
motility

oxygen
Anaerobic
pathogenicity
Human
range
-999
size
5.24
status
complete
x
134.837601
y
40.457859
--//--
arrangement
Singles
disease
"""Severe infection, diarrhea, and abcesses"""
endospores

gram
-
group
Bacteroidetes/Chlorobi
habitat

id
Bacteroides_fragilis_YCH46
kingdom
Bacteria
motility

oxygen
Anaerobic
pathogenicity
Human
range
-999
size
5.31
status
complete
x
134.496170
y
41.245132
--//--
arrangement
Singles
disease
Opportunistic peritoneal diseases
endospores

gram
-
group
Bacteroidetes/Chlorobi
habitat
Host-associated
id
Bacteroides_thetaiotaomicron_VPI-5482
kingdom
Bacteria
motility

oxygen
Anaerobic
pathogenicity
Mammals
range
-999
size
6.29
status
complete
x
134.743576
y
40.884277
--//--
arrangement

disease
"""Bacillary angiomatosis, Cat scratch fever"""
endospores
No
gram
-
group
Alphaproteobacteria
habitat
Host-associated
id
Bartonella_henselae_Houston-1
kingdom
Bacteria
motility

oxygen
Aerobic
pathogenicity
"""Human, Animal"""
range
-999
size
1.93
status
complete
x
134.671265
y
40.153599
--//--
arrangement

disease
"""Bacillary angiomatosis, Trench fever"""
endospores
No
gram
-
group
Alphaproteobacteria
habitat
Host-associated
id
Bartonella_quintana_Toulouse
kingdom
Bacteria
motility

oxygen
Aerobic
pathogenicity
Human
range
-999
size
1.58
status
complete
x
134.571381
y
40.014412
--//--
arrangement

disease

endospores

gram

group
Gammaproteobacteria
habitat
Host-associated
id
Baumannia_cicadellinicola_Homalodisca_coagulata
kingdom
Bacteria
motility

oxygen

pathogenicity

range
-999
size
0.69
status
complete
x
-56.465012
y
-84.799217
--//--
arrangement
Singles
disease

endospores
No
gram
-
group
Deltaproteobacteria
habitat
Multiple
id
Bdellovibrio_bacteriovorus
kingdom
Bacteria
motility
Yes
oxygen
Aerobic
pathogenicity
Gram-negative bacteria
range
-999
size
3.78
status
complete
x
134.303589
y
39.319424
--//--
arrangement
"""Singles, Pairs, Chains"""
disease
No
endospores
No
gram
+
group
Actinobacteria
habitat
Host-associated
id
Bifidobacterium_longum
kingdom
Bacteria
motility
No
oxygen
Anaerobic
pathogenicity
No
range
-999
size
2.26
status
complete
x
-13.614898
y
59.218628
--//--
arrangement
"""Singles, Pairs, Chains"""
disease
Respiratory diseases
endospores

gram
-
group
Betaproteobacteria
habitat
Host-associated
id
Bordetella_bronchiseptica
kingdom
Bacteria
motility
Yes
oxygen
Aerobic
pathogenicity
Animal
range
-999
size
5.34
status
complete
x
91.685143
y
-40.924164
--//--
arrangement
"""Singles, Pairs, Chains"""
disease
Respiratory deseases
endospores

gram
-
group
Betaproteobacteria
habitat
Host-associated
id
Bordetella_parapertussis
kingdom
Bacteria
motility

oxygen
Aerobic
pathogenicity
"""Human, Sheep"""
range
-999
size
4.77
status
complete
x
90.907684
y
-40.811619
--//--
arrangement
"""Singles, Pairs, Chains"""
disease
Respiratory deseases
endospores

gram
-
group
Betaproteobacteria
habitat
Host-associated
id
Bordetella_pertussis
kingdom
Bacteria
motility

oxygen
Aerobic
pathogenicity
Human
range
-999
size
4.09
status
complete
x
91.700531
y
-40.068344
--//--
arrangement
Singles
disease
acrodermatitis chronica atrophicans
endospores
No
gram
-
group
Spirochaetes
habitat
Host-associated
id
Borrelia_afzelii_PKo
kingdom
Bacteria
motility
Yes
oxygen
Aerobic
pathogenicity
Human
range
-999
size
0.96
status
complete
x
-79.638062
y
47.181664
--//--
arrangement

disease
Lyme disease
endospores
No
gram

group
Spirochaetes
habitat
Host-associated
id
Borrelia_burgdorferi
kingdom
Bacteria
motility
Yes
oxygen
Aerobic
pathogenicity
Human
range
-999
size
1.52
status
complete
x
-79.672348
y
47.539234
--//--
arrangement

disease
Lyme disease
endospores
No
gram

group
Spirochaetes
habitat
Host-associated
id
Borrelia_garinii_PBi
kingdom
Bacteria
motility
Yes
oxygen

pathogenicity
Human
range
-999
size
0.99
status
complete
x
-79.363686
y
47.477905
--//--
arrangement

disease

endospores

gram
-
group
Alphaproteobacteria
habitat
Host-associated
id
Bradyrhizobium_japonicum
kingdom
Bacteria
motility
Yes
oxygen
Aerobic
pathogenicity
No
range
-999
size
9.11
status
complete
x
134.216629
y
40.500999
--//--
arrangement
"""Singles, Groups"""
disease
Brucellosis
endospores

gram
-
group
Alphaproteobacteria
habitat
Host-associated
id
Brucella_abortus_9-941
kingdom
Bacteria
motility

oxygen
Facultative
pathogenicity
"""Human, Cattle"""
range
-999
size
3.29
status
complete
x
133.343658
y
40.316528
--//--
arrangement
"""Singles, Pairs, Chains"""
disease
Brucellosis
endospores

gram
-
group
Alphaproteobacteria
habitat
Host-associated
id
Brucella_melitensis
kingdom
Bacteria
motility

oxygen
Aerobic
pathogenicity
"""Human, Animal"""
range
-999
size
3.29
status
complete
x
133.635864
y
40.515217
--//--
arrangement
"""Singles, Groups"""
disease
Brucellosis
endospores

gram
-
group
Alphaproteobacteria
habitat
Host-associated
id
Brucella_melitensis_biovar_Abortus
kingdom
Bacteria
motility

oxygen
Facultative
pathogenicity

range
-999
size
3.28
status
complete
x
133.619736
y
39.742466
--//--
arrangement
"""Singles, Pairs, Chains"""
disease
"""Brucellosis, infectious abortions, fever"""
endospores

gram
-
group
Alphaproteobacteria
habitat
Host-associated
id
Brucella_suis_1330
kingdom
Bacteria
motility

oxygen
Aerobic
pathogenicity
"""Human, Animal"""
range
-999
size
3.32
status
complete
x
134.733597
y
39.979233
--//--
arrangement
Singles
disease

endospores

gram
-
group
Gammaproteobacteria
habitat
Host-associated
id
Buchnera_aphidicola
kingdom
Bacteria
motility

oxygen

pathogenicity
No
range
-999
size
0.62
status
complete
x
-56.825623
y
-83.508850
--//--
arrangement
Singles
disease

endospores

gram
-
group
Gammaproteobacteria
habitat
Host-associated
id
Buchnera_aphidicola_Sg
kingdom
Bacteria
motility

oxygen

pathogenicity
No
range
-999
size
0.64
status
complete
x
-56.748753
y
-84.263618
--//--
arrangement
Singles
disease
None
endospores

gram
-
group
Gammaproteobacteria
habitat
Host-associated
id
Buchnera_sp
kingdom
Bacteria
motility

oxygen

pathogenicity
No
range
-999
size
0.66
status
complete
x
-57.600498
y
-84.251251
--//--
arrangement
Singles
disease
Necrotizing pneumonia and chroninc infections
endospores

gram
-
group
Betaproteobacteria
habitat
Multiple
id
Burkholderia_383
kingdom
Bacteria
motility
Yes
oxygen
Facultative
pathogenicity
Human
range
-999
size
8.68
status
complete
x
90.944801
y
-40.402218
--//--
arrangement

disease

endospores

gram

group
Betaproteobacteria
habitat

id
Burkholderia_cenocepacia_AU_1054
kingdom
Bacteria
motility

oxygen

pathogenicity

range
-999
size
7.28
status
complete
x
91.222237
y
-39.768982
--//--
arrangement

disease

endospores
No
gram
-
group
Betaproteobacteria
habitat
Multiple
id
Burkholderia_cepacia_AMMD
kingdom
Bacteria
motility

oxygen

pathogenicity

range
-999
size
7.53
status
complete
x
91.863792
y
-40.409237
--//--
arrangement
Singles
disease
Glanders and pneumonia
endospores

gram
-
group
Betaproteobacteria
habitat
Host-associated
id
Burkholderia_mallei_ATCC_23344
kingdom
Bacteria
motility
No
oxygen

pathogenicity
"""Human, Animal"""
range
-999
size
5.84
status
complete
x
91.690323
y
-40.278000
--//--
arrangement

disease
Melioidosis
endospores

gram
-
group
Betaproteobacteria
habitat
Terrestrial
id
Burkholderia_pseudomallei_1710b
kingdom
Bacteria
motility
Yes
oxygen
Aerobic
pathogenicity
Animal
range
-999
size
7.31
status
complete
x
91.311287
y
-40.347454
--//--
arrangement

disease
Melioidosis
endospores

gram
-
group
Betaproteobacteria
habitat
Terrestrial
id
Burkholderia_pseudomallei_K96243
kingdom
Bacteria
motility
Yes
oxygen
Aerobic
pathogenicity
Animal
range
-999
size
7.25
status
complete
x
91.688133
y
-40.546932
--//--
arrangement

disease

endospores

gram
-
group
Betaproteobacteria
habitat
Terrestrial
id
Burkholderia_thailandensis_E264
kingdom
Bacteria
motility
Yes
oxygen
Aerobic
pathogenicity

range
-999
size
6.72
status
complete
x
91.945328
y
-40.110092
--//--
arrangement
Singles
disease

endospores
No
gram
-
group
Betaproteobacteria
habitat
Multiple
id
Burkholderia_xenovorans_LB400
kingdom
Bacteria
motility

oxygen

pathogenicity
"""Human, Plant"""
range
-999
size
9.73
status
complete
x
91.414619
y
-40.991001
--//--
arrangement
"""Singles, Chains"""
disease
Food poisoning
endospores
No
gram
-
group
Epsilonproteobacteria
habitat
Multiple
id
Campylobacter_jejuni
kingdom
Bacteria
motility
Yes
oxygen
Microaerophilic
pathogenicity
Human
range
-999
size
1.64
status
complete
x
-57.073986
y
-83.204338
--//--
arrangement
"""Singles, Chains"""
disease
Food poisoning
endospores
No
gram
-
group
Epsilonproteobacteria
habitat
Multiple
id
Campylobacter_jejuni_RM1221
kingdom
Bacteria
motility
Yes
oxygen
Microaerophilic
pathogenicity
Human
range
-999
size
1.78
status
complete
x
-57.951584
y
-84.255104
--//--
arrangement

disease

endospores

gram
+
group
Firmicutes
habitat
Aquatic
id
Carboxydothermus_hydrogenoformans_Z-2901
kingdom
Bacteria
motility

oxygen
Anaerobic
pathogenicity
No
range
-999
size
2.4
status
complete
x
-12.458664
y
59.728878
--//--
arrangement
Singles
disease

endospores

gram
-
group
Alphaproteobacteria
habitat
Aquatic
id
Caulobacter_crescentus
kingdom
Bacteria
motility
Yes
oxygen
Aerobic
pathogenicity
No
range
-999
size
4.02
status
complete
x
134.376648
y
40.661491
--//--
arrangement

disease
"""Pharyngitis, bronchitis and pneumonitis"""
endospores

gram
-
group
Chlamydiae/Verrucomicrobia
habitat
Host-associated
id
Chlamydia_muridarum
kingdom
Bacteria
motility

oxygen

pathogenicity
"""Human, Animal"""
range
-999
size
1.08
status
complete
x
-32.284401
y
-24.249050
--//--
arrangement

disease
"""Pharyngitis, bronchitis and pneumonitis"""
endospores

gram
-
group
Chlamydiae/Verrucomicrobia
habitat
Host-associated
id
Chlamydia_trachomatis
kingdom
Bacteria
motility

oxygen

pathogenicity
Human
range
-999
size
1.04
status
complete
x
-32.541309
y
-24.489874
--//--
arrangement

disease
"""Pharyngitis, bronchitis and pneumonitis"""
endospores

gram
-
group
Chlamydiae/Verrucomicrobia
habitat
Host-associated
id
Chlamydia_trachomatis_A_HAR-13
kingdom
Bacteria
motility

oxygen

pathogenicity
Human
range
-999
size
1.05
status
complete
x
-31.997154
y
-24.449675
--//--
arrangement

disease
"""Pharyngitis, bronchitis and pneumonitis"""
endospores

gram
-
group
Chlamydiae/Verrucomicrobia
habitat
Host-associated
id
Chlamydophila_abortus_S26_3
kingdom
Bacteria
motility

oxygen

pathogenicity
"""Human, Animal"""
range
-999
size
1.14
status
complete
x
-32.806519
y
-24.970484
--//--
arrangement

disease
"""pharyngitis, bronchitis and pneumonitis"""
endospores

gram
-
group
Chlamydiae/Verrucomicrobia
habitat
Host-associated
id
Chlamydophila_caviae
kingdom
Bacteria
motility

oxygen

pathogenicity
"""Human, Animal"""
range
-999
size
1.18
status
complete
x
-32.395229
y
-25.151550
--//--
arrangement

disease
"""Pharyngitis, bronchitis and pneumonitis"""
endospores

gram
-
group
Chlamydiae/Verrucomicrobia
habitat
Host-associated
id
Chlamydophila_felis_Fe_C-56
kingdom
Bacteria
motility

oxygen

pathogenicity
"""Human, Animal"""
range
-999
size
1.17
status
complete
x
-32.738411
y
-24.266787
--//--
arrangement

disease
"""Pharyngitis, bronchitis and pneumonitis"""
endospores

gram
-
group
Chlamydiae/Verrucomicrobia
habitat
Host-associated
id
Chlamydophila_pneumoniae_AR39
kingdom
Bacteria
motility

oxygen

pathogenicity
Human
range
-999
size
1.23
status
complete
x
-32.166065
y
-24.935808
--//--
arrangement

disease
"""Pharyngitis, bronchitis and pneumonitis"""
endospores

gram
-
group
Chlamydiae/Verrucomicrobia
habitat
Host-associated
id
Chlamydophila_pneumoniae_CWL029
kingdom
Bacteria
motility

oxygen

pathogenicity
Human
range
-999
size
1.23
status
complete
x
-32.276016
y
-24.557442
--//--
arrangement

disease
"""Pharyngitis, bronchitis and pneumonitis"""
endospores

gram
-
group
Chlamydiae/Verrucomicrobia
habitat
Host-associated
id
Chlamydophila_pneumoniae_J138
kingdom
Bacteria
motility

oxygen

pathogenicity
Human
range
-999
size
1.23
status
complete
x
-32.501720
y
-24.857687
--//--
arrangement

disease
"""Pharyngitis, bronchitis and pneumonitis"""
endospores

gram
-
group
Chlamydiae/Verrucomicrobia
habitat
Host-associated
id
Chlamydophila_pneumoniae_TW_183
kingdom
Bacteria
motility

oxygen

pathogenicity
Human
range
-999
size
1.23
status
complete
x
-32.883835
y
-24.643862
--//--
arrangement

disease

endospores

gram

group
Bacteroidetes/Chlorobi
habitat

id
Chlorobium_chlorochromatii_CaD3
kingdom
Bacteria
motility

oxygen

pathogenicity

range
-999
size
2.57
status
complete
x
134.396469
y
38.890713
--//--
arrangement
Singles
disease

endospores

gram

group
Bacteroidetes/Chlorobi
habitat
Specialized
id
Chlorobium_tepidum_TLS
kingdom
Bacteria
motility

oxygen
Anaerobic
pathogenicity
No
range
-999
size
2.15
status
complete
x
135.978638
y
39.415905
--//--
arrangement
"""Singles, Pairs, Chains"""
disease
Diarrhea and occasionally septicemia
endospores

gram
-
group
Betaproteobacteria
habitat
Multiple
id
Chromobacterium_violaceum
kingdom
Bacteria
motility
Yes
oxygen
Facultative
pathogenicity
Human
range
-999
size
4.75
status
complete
x
90.920914
y
-41.025604
--//--
arrangement
"""Singles, Pairs"""
disease
None
endospores
No
gram
-
group
Gammaproteobacteria
habitat

id
Chromohalobacter_salexigens_DSM_3043
kingdom
Bacteria
motility
Yes
oxygen
Aerobic
pathogenicity
No
range
-999
size
3.7
status
complete
x
-55.968014
y
-84.476158
--//--
arrangement
"""Singles, Pairs, Chains"""
disease
None
endospores
Yes
gram
+
group
Firmicutes
habitat
Multiple
id
Clostridium_acetobutylicum
kingdom
Bacteria
motility
Yes
oxygen
Anaerobic
pathogenicity
No
range
-999
size
4.13
status
complete
x
-80.978561
y
46.687710
--//--
arrangement
"""Singles, Pairs, Chains"""
disease
Gas gangrene
endospores
Yes
gram
+
group
Firmicutes
habitat
Multiple
id
Clostridium_perfringens
kingdom
Bacteria
motility
No
oxygen
Anaerobic
pathogenicity
"""Human, Animal"""
range
-999
size
3.09
status
complete
x
-80.569008
y
48.551414
--//--
arrangement
"""Singles, Pairs, Chains"""
disease
Gas gangrene
endospores
Yes
gram
+
group
Firmicutes
habitat
Multiple
id
Clostridium_perfringens_ATCC_13124
kingdom
Bacteria
motility
No
oxygen
Anaerobic
pathogenicity
"""Human, Animal"""
range
-999
size
3.26
status
complete
x
-80.853554
y
47.445904
--//--
arrangement
"""Singles, Pairs, Chains"""
disease
Gas gangrene
endospores
Yes
gram
+
group
Firmicutes
habitat
Multiple
id
Clostridium_perfringens_SM101
kingdom
Bacteria
motility
No
oxygen
Anaerobic
pathogenicity
"""Human, Animal"""
range
-999
size
2.96
status
complete
x
-81.384460
y
48.161156
--//--
arrangement
"""Singles, Pairs, Chains"""
disease
Tetanus
endospores
No
gram
+
group
Firmicutes
habitat
Multiple
id
Clostridium_tetani_E88
kingdom
Bacteria
motility
Yes
oxygen
Anaerobic
pathogenicity
Human
range
-999
size
2.87
status
complete
x
-80.335007
y
47.951824
--//--
arrangement
Singles
disease

endospores

gram
-
group
Gammaproteobacteria
habitat
Specialized
id
Colwellia_psychrerythraea_34H
kingdom
Bacteria
motility
Yes
oxygen
Facultative
pathogenicity
No
range
-999
size
5.37
status
complete
x
-56.328754
y
-84.998413
--//--
arrangement
"""Singles, Pairs"""
disease
Diphtheria
endospores
No
gram
+
group
Actinobacteria
habitat
Multiple
id
Corynebacterium_diphtheriae
kingdom
Bacteria
motility
No
oxygen
Aerobic
pathogenicity
Human
range
-999
size
2.49
status
complete
x
-12.314887
y
59.165520
--//--
arrangement
"""Singles, V-shaped pairs"""
disease
No
endospores
No
gram
+
group
Actinobacteria
habitat
Multiple
id
Corynebacterium_efficiens_YS-314
kingdom
Bacteria
motility
No
oxygen
Facultative
pathogenicity
No
range
-999
size
3.15
status
complete
x
-12.624179
y
59.534172
--//--
arrangement
"""Singles, V-shaped pairs"""
disease
No
endospores
No
gram
+
group
Actinobacteria
habitat
Multiple
id
Corynebacterium_glutamicum_ATCC_13032_Bielefeld
kingdom
Bacteria
motility
No
oxygen
Facultative
pathogenicity
No
range
-999
size
3.28
status
complete
x
-12.304238
y
59.420612
--//--
arrangement
"""Singles, V-shaped pairs"""
disease
No
endospores
No
gram
+
group
Actinobacteria
habitat
Multiple
id
Corynebacterium_glutamicum_ATCC_13032_Kitasato
kingdom
Bacteria
motility
No
oxygen
Facultative
pathogenicity
No
range
-999
size
3.31
status
complete
x
-13.020401
y
59.624733
--//--
arrangement
Singles
disease
Nocosomial infections
endospores
No
gram
+
group
Actinobacteria
habitat
Multiple
id
Corynebacterium_jeikeium_K411
kingdom
Bacteria
motility
No
oxygen
Facultative
pathogenicity
Human
range
-999
size
2.48
status
complete
x
-12.858631
y
59.504929
--//--
arrangement
Singles
disease
Q-fever
endospores

gram
-
group
Gammaproteobacteria
habitat
Multiple
id
Coxiella_burnetii
kingdom
Bacteria
motility

oxygen
Facultative
pathogenicity
Animal
range
-999
size
2.03
status
complete
x
19.790281
y
-72.503174
--//--
arrangement
Single
disease

endospores

gram
-
group
Cyanobacteria
habitat
Specialized
id
Cyanobacteria_bacterium_Yellowstone_A-Prime
kingdom
Bacteria
motility

oxygen
Facultative
pathogenicity
No
range
-999
size
2.93
status
complete
x
7.341867
y
-8.331661
--//--
arrangement
Single
disease

endospores

gram
-
group
Cyanobacteria
habitat
Specialized
id
Cyanobacteria_bacterium_Yellowstone_B-Prime
kingdom
Bacteria
motility

oxygen
Facultative
pathogenicity
No
range
-999
size
3.05
status
complete
x
6.697095
y
-8.084509
--//--
arrangement
Singles
disease

endospores

gram
-
group
Bacteroidetes/Chlorobi
habitat
Multiple
id
Cytophaga_hutchinsonii_ATCC_33406
kingdom
Bacteria
motility
Yes
oxygen
Aerobic
pathogenicity
No
range
-999
size
4.43
status
complete
x
133.725311
y
40.750351
--//--
arrangement
"""Singles, Chains"""
disease

endospores
No
gram
-
group
Betaproteobacteria
habitat
Multiple
id
Dechloromonas_aromatica_RCB
kingdom
Bacteria
motility
Yes
oxygen
Facultative
pathogenicity
No
range
-999
size
4.5
status
complete
x
90.853378
y
-39.876007
--//--
arrangement

disease

endospores
No
gram
+
group
Chloroflexi
habitat
Multiple
id
Dehalococcoides_CBDB1
kingdom
Bacteria
motility
No
oxygen
Anaerobic
pathogenicity
No
range
-999
size
1.4
status
complete
x
6.932950
y
-8.565342
--//--
arrangement
Singles
disease
No
endospores
No
gram
+
group
Chloroflexi
habitat
Multiple
id
Dehalococcoides_ethenogenes_195
kingdom
Bacteria
motility
Yes
oxygen
Anaerobic
pathogenicity
No
range
-999
size
1.47
status
complete
x
6.239006
y
-8.368973
--//--
arrangement
"""Pairs, Tetrads"""
disease

endospores

gram
+
group
Deinococcus-Thermus
habitat
Aquatic
id
Deinococcus_geothermalis_DSM_11300
kingdom
Bacteria
motility

oxygen
Aerobic
pathogenicity

range
-999
size
3.04
status
complete
x
135.827347
y
39.074928
--//--
arrangement
"""Pairs, Tetrads"""
disease

endospores

gram
+
group
Deinococcus-Thermus
habitat
Terrestrial
id
Deinococcus_radiodurans
kingdom
Bacteria
motility

oxygen
Aerobic
pathogenicity
No
range
-999
size
3.28
status
complete
x
135.218689
y
38.939892
--//--
arrangement
"""Singles, Pairs, Chains"""
disease

endospores
Yes
gram
-
group
Firmicutes
habitat
Specialized
id
Desulfitobacterium_hafniense_Y51
kingdom
Bacteria
motility
Yes
oxygen
Anaerobic
pathogenicity

range
-999
size
5.73
status
complete
x
-80.349579
y
46.894932
--//--
arrangement

disease

endospores

gram
-
group
Deltaproteobacteria
habitat
Specialized
id
Desulfotalea_psychrophila_LSv54
kingdom
Bacteria
motility

oxygen
Anaerobic
pathogenicity
No
range
-999
size
3.66
status
complete
x
135.886810
y
39.633102
--//--
arrangement
Singles
disease

endospores

gram
-
group
Deltaproteobacteria
habitat
Multiple
id
Desulfovibrio_desulfuricans_G20
kingdom
Bacteria
motility
Yes
oxygen
Anaerobic
pathogenicity
No
range
-999
size
3.73
status
complete
x
135.325378
y
40.236748
--//--
arrangement
Singles
disease

endospores

gram
-
group
Deltaproteobacteria
habitat
Multiple
id
Desulfovibrio_vulgaris_Hildenborough
kingdom
Bacteria
motility
Yes
oxygen
Anaerobic
pathogenicity
No
range
-999
size
3.77
status
complete
x
135.175247
y
40.459339
--//--
arrangement

disease
Ehrlichiosis
endospores

gram
-
group
Alphaproteobacteria
habitat
Host-associated
id
Ehrlichia_canis_Jake
kingdom
Bacteria
motility

oxygen

pathogenicity
Dog
range
-999
size
1.32
status
complete
x
133.804108
y
40.348553
--//--
arrangement
Singles
disease
Monocytic ehrlichiosis
endospores

gram

group
Alphaproteobacteria
habitat
Host-associated
id
Ehrlichia_chaffeensis_Arkansas
kingdom
Bacteria
motility

oxygen

pathogenicity
"""Human, Animal"""
range
-999
size
1.18
status
complete
x
134.153976
y
39.143192
--//--
arrangement

disease
African heartwater
endospores

gram
-
group
Alphaproteobacteria
habitat
Host-associated
id
Ehrlichia_ruminantium_Gardel
kingdom
Bacteria
motility

oxygen

pathogenicity
Ruminant
range
-999
size
1.5
status
complete
x
134.098648
y
39.491928
--//--
arrangement

disease

endospores

gram
-
group
Alphaproteobacteria
habitat
Host-associated
id
Ehrlichia_ruminantium_str._Welgevonden
kingdom
Bacteria
motility

oxygen

pathogenicity
Ruminant
range
-999
size
1.51
status
complete
x
133.954361
y
39.197876
--//--
arrangement

disease
Heartwater
endospores

gram
-
group
Alphaproteobacteria
habitat
Host-associated
id
Ehrlichia_ruminantium_Welgevonden
kingdom
Bacteria
motility

oxygen

pathogenicity
Ruminant
range
-999
size
1.52
status
complete
x
134.723648
y
39.405544
--//--
arrangement
"""Pairs, Chains"""
disease

endospores

gram
+
group
Firmicutes
habitat
Multiple
id
Enterococcus_faecalis_V583
kingdom
Bacteria
motility

oxygen
Facultative
pathogenicity
Human
range
-999
size
3.36
status
complete
x
-81.102684
y
47.142525
--//--
arrangement
"""Singles, Pairs, Chains"""
disease
Soft rot disease of potatoes
endospores

gram
-
group
Gammaproteobacteria
habitat
Multiple
id
Erwinia_carotovora_atroseptica_SCRI1043
kingdom
Bacteria
motility
Yes
oxygen
Facultative
pathogenicity
Plant
range
-999
size
5.06
status
complete
x
-56.752666
y
-84.522629
--//--
arrangement

disease
None
endospores
No
gram
-
group
Alphaproteobacteria
habitat
Aquatic
id
Erythrobacter_litoralis_HTCC2594
kingdom
Bacteria
motility
Yes
oxygen
Aerobic
pathogenicity
No
range
-999
size
3.05
status
complete
x
133.814957
y
39.364845
--//--
arrangement
"""Singles, Pairs"""
disease

endospores

gram
-
group
Gammaproteobacteria
habitat
Host-associated
id
Escherichia_coli_536
kingdom
Bacteria
motility
Yes
oxygen
Facultative
pathogenicity
Human
range
-999
size
4.94
status
complete
x
-56.671062
y
-84.843750
--//--
arrangement
"""Singles, Pairs"""
disease
Urinary tract infections
endospores

gram
-
group
Gammaproteobacteria
habitat
Host-associated
id
Escherichia_coli_CFT073
kingdom
Bacteria
motility
Yes
oxygen
Facultative
pathogenicity
Human
range
-999
size
5.23
status
complete
x
-56.308411
y
-84.026306
--//--
arrangement
Single or pairs
disease

endospores

gram
-
group
Gammaproteobacteria
habitat
Host-associated
id
Escherichia_coli_K12
kingdom
Bacteria
motility
Yes
oxygen
Facultative
pathogenicity
No
range
-999
size
4.64
status
complete
x
-57.217873
y
-84.207375
--//--
arrangement
"""Singles, Pairs"""
disease
Hemorrhagic colitis
endospores

gram
-
group
Gammaproteobacteria
habitat
Host-associated
id
Escherichia_coli_O157H7
kingdom
Bacteria
motility
Yes
oxygen
Facultative
pathogenicity
Human
range
-999
size
5.59
status
complete
x
-57.153561
y
-84.061989
--//--
arrangement
"""Singles, Pairs"""
disease
Hemorrhagic colitis
endospores

gram
-
group
Gammaproteobacteria
habitat
Host-associated
id
Escherichia_coli_O157H7_EDL933
kingdom
Bacteria
motility
Yes
oxygen
Facultative
pathogenicity
Human
range
-999
size
5.62
status
complete
x
-56.942291
y
-84.396187
--//--
arrangement
"""Singles, Pairs"""
disease
Cystitis
endospores

gram
-
group
Gammaproteobacteria
habitat
Host-associated
id
Escherichia_coli_UTI89
kingdom
Bacteria
motility
Yes
oxygen
Facultative
pathogenicity
Human
range
-999
size
5.18
status
complete
x
-56.932674
y
-84.586052
--//--
arrangement
Singles or pairs
disease

endospores

gram
-
group
Gammaproteobacteria
habitat
Host-associated
id
Escherichia_coli_W3110
kingdom
Bacteria
motility
Yes
oxygen
Facultative
pathogenicity

range
-999
size
4.65
status
complete
x
-56.223938
y
-84.480919
--//--
arrangement
Singles
disease
Tularemia
endospores

gram
-
group
Gammaproteobacteria
habitat
Aquatic
id
Francisella_tularensis_FSC_198
kingdom
Bacteria
motility
No
oxygen
Aerobic
pathogenicity
"""Human, Animals"""
range
-999
size
1.9
status
complete
x
18.758606
y
-72.456352
--//--
arrangement
Singles
disease
Tularemia
endospores

gram
-
group
Gammaproteobacteria
habitat
Host-associated
id
Francisella_tularensis_holarctica
kingdom
Bacteria
motility
No
oxygen
Aerobic
pathogenicity
"""Human, Animal"""
range
-999
size
1.9
status
complete
x
18.833029
y
-72.685509
--//--
arrangement
Singles
disease
Tularemia
endospores

gram
-
group
Gammaproteobacteria
habitat
Multiple
id
Francisella_tularensis_holarctica_OSU18
kingdom
Bacteria
motility
No
oxygen
Aerobic
pathogenicity
"""Human, Animal"""
range
-999
size
1.9
status
complete
x
18.884689
y
-72.974922
--//--
arrangement
Singles
disease
Tularemia
endospores

gram
-
group
Gammaproteobacteria
habitat
Aquatic
id
Francisella_tularensis_tularensis
kingdom
Bacteria
motility
No
oxygen
Aerobic
pathogenicity
"""Human, Animal"""
range
-999
size
1.89
status
complete
x
19.333588
y
-72.444351
--//--
arrangement

disease
None
endospores

gram
+
group
Actinobacteria
habitat
Host-associated
id
Frankia_alni_ACN14a
kingdom
Bacteria
motility

oxygen

pathogenicity
No
range
-999
size
7.5
status
complete
x
-13.270144
y
59.313942
--//--
arrangement
Filaments
disease

endospores

gram
+
group
Actinobacteria
habitat
Multiple
id
Frankia_CcI3
kingdom
Bacteria
motility

oxygen
Aerobic
pathogenicity

range
-999
size
5.43
status
complete
x
-13.006133
y
59.243610
--//--
arrangement
Singles
disease
Periodontal diseases and some inflammations
endospores
No
gram
-
group
Fusobacteria
habitat
Host-associated
id
Fusobacterium_nucleatum
kingdom
Bacteria
motility
No
oxygen
Anaerobic
pathogenicity
"""Human, Animal"""
range
-999
size
2.17
status
complete
x
-80.052979
y
47.995232
--//--
arrangement

disease

endospores
Yes
gram
+
group
Firmicutes
habitat
Aquatic
id
Geobacillus_kaustophilus_HTA426
kingdom
Bacteria
motility
No
oxygen
Aerobic
pathogenicity

range
-999
size
3.59
status
complete
x
-81.350273
y
47.726620
--//--
arrangement

disease

endospores

gram
-
group
Deltaproteobacteria
habitat
Aquatic
id
Geobacter_metallireducens_GS-15
kingdom
Bacteria
motility
Yes
oxygen
Anaerobic
pathogenicity
No
range
-999
size
4.01
status
complete
x
135.128082
y
39.561306
--//--
arrangement

disease

endospores

gram
-
group
Deltaproteobacteria
habitat
Multiple
id
Geobacter_sulfurreducens
kingdom
Bacteria
motility
Yes
oxygen
Anaerobic
pathogenicity
No
range
-999
size
3.81
status
complete
x
135.200165
y
39.946461
--//--
arrangement
Singles
disease

endospores

gram

group
Cyanobacteria
habitat
Terrestrial
id
Gloeobacter_violaceus
kingdom
Bacteria
motility

oxygen

pathogenicity

range
-999
size
4.66
status
complete
x
6.356225
y
-7.989746
--//--
arrangement
Singles
disease

endospores

gram
-
group
Alphaproteobacteria
habitat
Multiple
id
Gluconobacter_oxydans_621H
kingdom
Bacteria
motility
Yes
oxygen
Aerobic
pathogenicity

range
-999
size
2.92
status
complete
x
134.955887
y
39.854389
--//--
arrangement

disease
chronic granulomatous disease
endospores

gram
-
group
Alphaproteobacteria
habitat
Multiple
id
Granulobacter_bethesdensis_CGDNIH1
kingdom
Bacteria
motility

oxygen

pathogenicity
Human
range
-999
size
2.7
status
complete
x
134.690140
y
40.560833
--//--
arrangement
Singles
disease
Genital ulcer disease
endospores

gram
-
group
Gammaproteobacteria
habitat
Host-associated
id
Haemophilus_ducreyi_35000HP
kingdom
Bacteria
motility

oxygen
Anaerobic
pathogenicity
Human
range
-999
size
1.7
status
complete
x
-56.096249
y
-84.216370
--//--
arrangement
Singles
disease
"""Meningitis, speticemia, otitis media, sinusitis and chronic bronchitis"""
endospores

gram
-
group
Gammaproteobacteria
habitat
Host-associated
id
Haemophilus_influenzae
kingdom
Bacteria
motility
No
oxygen
Facultative
pathogenicity
Human
range
-999
size
1.83
status
complete
x
-56.899242
y
-85.067116
--//--
arrangement
Singles
disease
"""Meningitis, speticemia, otitis media, sinusitis and chronic bronchitis"""
endospores

gram
-
group
Gammaproteobacteria
habitat
Host-associated
id
Haemophilus_influenzae_86_028NP
kingdom
Bacteria
motility

oxygen
Facultative
pathogenicity
Human
range
-999
size
1.91
status
complete
x
-57.255619
y
-83.703674
--//--
arrangement
Singles
disease
"""Pneumonia, arthritis, myocarditis, and reproductive problems"""
endospores

gram
-
group
Gammaproteobacteria
habitat
Host-associated
id
Haemophilus_somnus_129PT
kingdom
Bacteria
motility

oxygen
Facultative
pathogenicity
"""Human, Animal"""
range
-999
size
2.01
status
complete
x
-56.568787
y
-84.254143
--//--
arrangement

disease

endospores

gram
-
group
Gammaproteobacteria
habitat
Aquatic
id
Hahella_chejuensis_KCTC_2396
kingdom
Bacteria
motility
Yes
oxygen
Facultative
pathogenicity
No
range
-999
size
7.22
status
complete
x
-56.245274
y
-83.817947
--//--
arrangement
Singles
disease

endospores
No
gram

group
Euryarchaeota
habitat
Aquatic
id
Haloarcula_marismortui_ATCC_43049
kingdom
Archaea
motility
Yes
oxygen
Aerobic
pathogenicity
No
range
-999
size
4.27
status
complete
x
31.774906
y
103.622437
--//--
arrangement
Singles
disease

endospores
No
gram
-
group
Euryarchaeota
habitat
Specialized
id
Halobacterium_sp
kingdom
Archaea
motility
Yes
oxygen
Facultative
pathogenicity
No
range
-999
size
2.57
status
complete
x
32.322132
y
103.430450
--//--
arrangement
Singles
disease
None
endospores

gram

group
Euryarchaeota
habitat
Aquatic
id
Haloquadratum_walsbyi
kingdom
Archaea
motility

oxygen

pathogenicity
No
range
-999
size
3.18
status
complete
x
32.126991
y
103.009674
--//--
arrangement
Singles
disease
gastric lesions
endospores

gram
-
group
Epsilonproteobacteria
habitat
Host-associated
id
Helicobacter_acinonychis_Sheeba
kingdom
Bacteria
motility
Yes
oxygen
Microaerophilic
pathogenicity
feline
range
-999
size
1.56
status
complete
x
133.174332
y
39.633812
--//--
arrangement
Singles
disease
"""Hepatitis, typhlitis, hepatocellular tumors, and gastric bowel disease"""
endospores

gram
-
group
Epsilonproteobacteria
habitat
Host-associated
id
Helicobacter_hepaticus
kingdom
Bacteria
motility
Yes
oxygen
Aerobic
pathogenicity
Animal
range
-999
size
1.8
status
complete
x
134.286942
y
41.031933
--//--
arrangement
Singles
disease
Gastric inflammation and peptic ulcer disease
endospores

gram
-
group
Epsilonproteobacteria
habitat
Host-associated
id
Helicobacter_pylori_26695
kingdom
Bacteria
motility
Yes
oxygen
Aerobic
pathogenicity
Human
range
-999
size
1.67
status
complete
x
133.162750
y
40.123997
--//--
arrangement
Singles
disease
Gastric ulcer
endospores

gram
-
group
Epsilonproteobacteria
habitat
Host-associated
id
Helicobacter_pylori_HPAG1
kingdom
Bacteria
motility
yes
oxygen
Aerobic
pathogenicity
Human
range
-999
size
1.61
status
complete
x
133.615509
y
38.986984
--//--
arrangement
Singles
disease
Gastric inflammation and peptic ulcer disease
endospores

gram
-
group
Epsilonproteobacteria
habitat
Host-associated
id
Helicobacter_pylori_J99
kingdom
Bacteria
motility
Yes
oxygen
Aerobic
pathogenicity
Human
range
-999
size
1.64
status
complete
x
133.931580
y
38.982414
--//--
arrangement
Singles
disease

endospores

gram
-
group
Alphaproteobacteria
habitat
Aquatic
id
Hyphomonas_neptunium_ATCC_15444
kingdom
Bacteria
motility
Yes
oxygen
Aerobic
pathogenicity
No
range
-999
size
3.71
status
complete
x
134.253479
y
40.345364
--//--
arrangement

disease

endospores

gram
-
group
Gammaproteobacteria
habitat
Specialized
id
Idiomarina_loihiensis_L2TR
kingdom
Bacteria
motility
Yes
oxygen
Aerobic
pathogenicity

range
-999
size
2.84
status
complete
x
-56.883194
y
-84.156212
--//--
arrangement
Chains
disease

endospores
No
gram
-
group
Alphaproteobacteria
habitat
Aquatic
id
Jannaschia_CCS1
kingdom
Bacteria
motility
No
oxygen
Aerobic
pathogenicity
No
range
-999
size
4.4
status
complete
x
134.639526
y
39.622688
--//--
arrangement
Singles
disease

endospores

gram
+
group
Firmicutes
habitat
Multiple
id
Lactobacillus_acidophilus_NCFM
kingdom
Bacteria
motility

oxygen
Facultative
pathogenicity
No
range
-999
size
1.99
status
complete
x
-81.930206
y
46.924900
--//--
arrangement
Chains
disease

endospores

gram
+
group
Firmicutes
habitat
Multiple
id
Lactobacillus_delbrueckii_bulgaricus
kingdom
Bacteria
motility

oxygen
Facultative
pathogenicity
No
range
-999
size
1.86
status
complete
x
-81.806335
y
47.036057
--//--
arrangement
Singles
disease

endospores

gram
+
group
Firmicutes
habitat
Host-associated
id
Lactobacillus_johnsonii_NCC_533
kingdom
Bacteria
motility

oxygen
Facultative
pathogenicity
No
range
-999
size
1.99
status
complete
x
-82.078728
y
47.783558
--//--
arrangement
Singles
disease

endospores

gram
+
group
Firmicutes
habitat
Host-associated
id
Lactobacillus_plantarum
kingdom
Bacteria
motility

oxygen
Facultative
pathogenicity
No
range
-999
size
3.35
status
complete
x
-81.029747
y
48.463924
--//--
arrangement

disease

endospores

gram
+
group
Firmicutes
habitat
Multiple
id
Lactobacillus_sakei_23K
kingdom
Bacteria
motility

oxygen
Facultative
pathogenicity

range
-999
size
1.88
status
complete
x
-80.772758
y
48.026600
--//--
arrangement

disease

endospores
No
gram
+
group
Firmicutes
habitat
Host-associated
id
Lactobacillus_salivarius_UCC118
kingdom
Bacteria
motility

oxygen
Facultative
pathogenicity

range
-999
size
2.13
status
complete
x
-81.084595
y
48.108307
--//--
arrangement
"""Pairs, Chains"""
disease

endospores

gram
+
group
Firmicutes
habitat
Multiple
id
Lactococcus_lactis
kingdom
Bacteria
motility

oxygen
Facultative
pathogenicity
No
range
-999
size
2.37
status
complete
x
-81.907158
y
48.003242
--//--
arrangement

disease
Proliferative enteropathy
endospores

gram
-
group
Deltaproteobacteria
habitat
Host-associated
id
Lawsonia_intracellularis_PHE_MN1-00
kingdom
Bacteria
motility

oxygen
Facultative
pathogenicity
Animal
range
-999
size
1.72
status
complete
x
135.512741
y
40.574436
--//--
arrangement
Singles
disease
Legionnaire's disease
endospores

gram
-
group
Gammaproteobacteria
habitat
Host-associated
id
Legionella_pneumophila_Lens
kingdom
Bacteria
motility
Yes
oxygen
Aerobic
pathogenicity
Animal
range
-999
size
3.41
status
complete
x
18.759121
y
-72.102165
--//--
arrangement
Singles
disease
Legionnaire's disease
endospores

gram
-
group
Gammaproteobacteria
habitat
Host-associated
id
Legionella_pneumophila_Paris
kingdom
Bacteria
motility
Yes
oxygen
Aerobic
pathogenicity
Animal
range
-999
size
3.64
status
complete
x
19.699129
y
-72.051666
--//--
arrangement
Singles
disease
Legionnaire's disease
endospores

gram
-
group
Gammaproteobacteria
habitat
Host-associated
id
Legionella_pneumophila_Philadelphia_1
kingdom
Bacteria
motility
Yes
oxygen
Aerobic
pathogenicity
Animal
range
-999
size
3.4
status
complete
x
19.568760
y
-72.341904
--//--
arrangement
"""Singles, Pairs"""
disease
Ratoon stunting disease
endospores
No
gram
-
group
Actinobacteria
habitat
Host-associated
id
Leifsonia_xyli_xyli_CTCB0
kingdom
Bacteria
motility
No
oxygen
Aerobic
pathogenicity
Plant
range
-999
size
2.58
status
complete
x
-13.220203
y
59.570942
--//--
arrangement
Singles
disease
Leptospirosis
endospores
No
gram

group
Spirochaetes
habitat
Host-associated
id
Leptospira_interrogans_serovar_Copenhageni
kingdom
Bacteria
motility
Yes
oxygen
Aerobic
pathogenicity
Animal
range
-999
size
4.63
status
complete
x
-80.064941
y
46.548107
--//--
arrangement
Singles
disease
Leptospirosis
endospores
No
gram

group
Spirochaetes
habitat
Host-associated
id
Leptospira_interrogans_serovar_Lai
kingdom
Bacteria
motility
Yes
oxygen
Aerobic
pathogenicity
Animal
range
-999
size
4.69
status
complete
x
-80.458694
y
46.497463
--//--
arrangement
"""Singles, Chains"""
disease

endospores

gram
+
group
Firmicutes
habitat
Multiple
id
Listeria_innocua
kingdom
Bacteria
motility
Yes
oxygen
Facultative
pathogenicity
Human
range
-999
size
3.09
status
complete
x
-80.622803
y
47.478313
--//--
arrangement
"""Singles, Chains"""
disease
Listeriosis
endospores

gram
+
group
Firmicutes
habitat
Multiple
id
Listeria_monocytogenes
kingdom
Bacteria
motility
Yes
oxygen
Facultative
pathogenicity
Human
range
-999
size
2.94
status
complete
x
-80.394638
y
47.404873
--//--
arrangement
"""Singles, Chains"""
disease
Listeriosis
endospores

gram
+
group
Firmicutes
habitat
Multiple
id
Listeria_monocytogenes_4b_F2365
kingdom
Bacteria
motility
Yes
oxygen
Facultative
pathogenicity
Human
range
-999
size
2.91
status
complete
x
-80.629524
y
48.173550
--//--
arrangement

disease

endospores

gram
-
group
Alphaproteobacteria
habitat
Aquatic
id
Magnetospirillum_magneticum_AMB-1
kingdom
Bacteria
motility
Yes
oxygen
Microaerophilic
pathogenicity
No
range
-999
size
4.97
status
complete
x
134.021866
y
40.436775
--//--
arrangement

disease
None
endospores
No
gram
-
group
Gammaproteobacteria
habitat
Host-associated
id
Mannheimia_succiniciproducens_MBEL55E
kingdom
Bacteria
motility
No
oxygen
Anaerobic
pathogenicity
No
range
-999
size
2.31
status
complete
x
-56.552982
y
-83.904381
--//--
arrangement
Singles
disease

endospores
No
gram
-
group
Alphaproteobacteria
habitat
Aquatic
id
Maricaulis_maris_MCS10
kingdom
Bacteria
motility
Yes
oxygen
Facultative
pathogenicity

range
-999
size
3.37
status
complete
x
133.947754
y
40.218273
--//--
arrangement
Chains
disease

endospores
No
gram
-
group
Firmicutes
habitat
Host-associated
id
Mesoplasma_florum_L1
kingdom
Bacteria
motility
No
oxygen
Facultative
pathogenicity
"""Mammal, Insect, Plant"""
range
-999
size
0.79
status
complete
x
-80.427589
y
48.359894
--//--
arrangement

disease

endospores

gram
-
group
Alphaproteobacteria
habitat
Multiple
id
Mesorhizobium_BNC1
kingdom
Bacteria
motility
Yes
oxygen
Aerobic
pathogenicity
No
range
-999
size
4.94
status
complete
x
134.534210
y
40.321377
--//--
arrangement

disease

endospores

gram
-
group
Alphaproteobacteria
habitat
Multiple
id
Mesorhizobium_loti
kingdom
Bacteria
motility

oxygen
Aerobic
pathogenicity
No
range
-999
size
7.6
status
complete
x
134.413681
y
40.059292
--//--
arrangement

disease

endospores
No
gram

group
Euryarchaeota
habitat
Specialized
id
Methanobacterium_thermoautotrophicum
kingdom
Archaea
motility
No
oxygen
Anaerobic
pathogenicity
No
range
-999
size
1.75
status
complete
x
31.310678
y
103.390022
--//--
arrangement

disease

endospores
No
gram

group
Euryarchaeota
habitat
Aquatic
id
Methanococcoides_burtonii_DSM_6242
kingdom
Archaea
motility
Yes
oxygen
Anaerobic
pathogenicity
No
range
-999
size
2.58
status
complete
x
31.861382
y
102.905632
--//--
arrangement

disease

endospores
No
gram

group
Euryarchaeota
habitat
Aquatic
id
Methanococcus_jannaschii
kingdom
Archaea
motility
Yes
oxygen
Anaerobic
pathogenicity
No
range
-999
size
1.74
status
complete
x
31.116333
y
103.219955
--//--
arrangement
Singles
disease

endospores
No
gram

group
Euryarchaeota
habitat
Aquatic
id
Methanococcus_maripaludis_S2
kingdom
Archaea
motility
Yes
oxygen
Anaerobic
pathogenicity
No
range
-999
size
1.66
status
complete
x
32.052486
y
103.314804
--//--
arrangement
"""Singles, Chains"""
disease

endospores
No
gram

group
Euryarchaeota
habitat
Specialized
id
Methanopyrus_kandleri
kingdom
Archaea
motility

oxygen
Anaerobic
pathogenicity
No
range
-999
size
1.69
status
complete
x
30.946867
y
103.032364
--//--
arrangement
"""Singles, Aggregates"""
disease

endospores
No
gram

group
Euryarchaeota
habitat
Aquatic
id
Methanosarcina_acetivorans
kingdom
Archaea
motility
No
oxygen
Anaerobic
pathogenicity
No
range
-999
size
5.75
status
complete
x
31.115774
y
103.802483
--//--
arrangement
"""Singles, Aggregates"""
disease

endospores
No
gram

group
Euryarchaeota
habitat
Multiple
id
Methanosarcina_barkeri_fusaro
kingdom
Archaea
motility
No
oxygen
Anaerobic
pathogenicity
No
range
-999
size
4.87
status
complete
x
31.721237
y
103.163689
--//--
arrangement
"""Singles, Aggregates"""
disease

endospores
No
gram

group
Euryarchaeota
habitat
Multiple
id
Methanosarcina_mazei
kingdom
Archaea
motility
No
oxygen
Anaerobic
pathogenicity
No
range
-999
size
4.1
status
complete
x
31.307306
y
103.674843
--//--
arrangement
"""Pairs, Tetrads, Aggregates"""
disease

endospores

gram

group
Euryarchaeota
habitat
Host-associated
id
Methanosphaera_stadtmanae
kingdom
Archaea
motility
No
oxygen
Anaerobic
pathogenicity

range
-999
size
1.77
status
complete
x
32.009396
y
104.026794
--//--
arrangement
"""Singles, Chains"""
disease

endospores
No
gram

group
Euryarchaeota
habitat
Multiple
id
Methanospirillum_hungatei_JF-1
kingdom
Archaea
motility
Yes
oxygen
Anaerobic
pathogenicity
No
range
-999
size
3.54
status
complete
x
32.092346
y
103.661697
--//--
arrangement
Singles
disease

endospores

gram
-
group
Betaproteobacteria
habitat
Specialized
id
Methylobacillus_flagellatus_KT
kingdom
Bacteria
motility
Yes
oxygen
Aerobic
pathogenicity

range
-999
size
2.97
status
complete
x
91.876053
y
-39.882061
--//--
arrangement
Pairs
disease

endospores

gram
-
group
Gammaproteobacteria
habitat
Multiple
id
Methylococcus_capsulatus_Bath
kingdom
Bacteria
motility

oxygen
Aerobic
pathogenicity
No
range
-999
size
3.3
status
complete
x
91.185181
y
-40.142918
--//--
arrangement

disease

endospores
Yes
gram
+
group
Firmicutes
habitat
Aquatic
id
Moorella_thermoacetica_ATCC_39073
kingdom
Bacteria
motility

oxygen
Anaerobic
pathogenicity

range
-999
size
2.63
status
complete
x
-12.739983
y
59.961216
--//--
arrangement
Singles
disease
Paratuberculosis
endospores
No
gram
+
group
Actinobacteria
habitat
Multiple
id
Mycobacterium_avium_paratuberculosis
kingdom
Bacteria
motility
No
oxygen
Aerobic
pathogenicity
Mammal
range
-999
size
4.83
status
complete
x
-13.016469
y
58.802673
--//--
arrangement
Singles
disease
Tuberculosis in cattle
endospores
No
gram
+
group
Actinobacteria
habitat
Host-associated
id
Mycobacterium_bovis
kingdom
Bacteria
motility
No
oxygen
Aerobic
pathogenicity
"""Human, Animal"""
range
-999
size
4.35
status
complete
x
-13.253286
y
58.680664
--//--
arrangement
Rods
disease
Leprosy
endospores
No
gram
+
group
Actinobacteria
habitat
Host-associated
id
Mycobacterium_leprae
kingdom
Bacteria
motility
No
oxygen
Aerobic
pathogenicity
Human
range
-999
size
3.27
status
complete
x
-12.735116
y
58.747593
--//--
arrangement

disease
None
endospores
No
gram
+
group
Actinobacteria
habitat

id
Mycobacterium_MCS
kingdom
Bacteria
motility
No
oxygen

pathogenicity
No
range
-999
size
5.92
status
complete
x
-13.369284
y
59.138000
--//--
arrangement
Singles
disease
Tuberculosis
endospores
No
gram
+
group
Actinobacteria
habitat
Host-associated
id
Mycobacterium_tuberculosis_CDC1551
kingdom
Bacteria
motility
No
oxygen
Aerobic
pathogenicity
Human
range
-999
size
4.4
status
complete
x
-12.561252
y
59.304600
--//--
arrangement
Singles
disease
Tuberculosis
endospores
No
gram
+
group
Actinobacteria
habitat
Host-associated
id
Mycobacterium_tuberculosis_H37Rv
kingdom
Bacteria
motility
No
oxygen
Aerobic
pathogenicity
Human
range
-999
size
4.41
status
complete
x
-12.746151
y
59.271828
--//--
arrangement
Singles
disease
Severe arthritis and septicemia
endospores
No
gram
-
group
Firmicutes
habitat
Host-associated
id
Mycoplasma_capricolum_ATCC_27343
kingdom
Bacteria
motility
No
oxygen
Facultative
pathogenicity
Ruminant
range
-999
size
1.01
status
complete
x
-81.070724
y
48.693455
--//--
arrangement
Singles
disease
Chronic respiratory diseases
endospores
No
gram
-
group
Firmicutes
habitat
Host-associated
id
Mycoplasma_gallisepticum
kingdom
Bacteria
motility
Yes
oxygen
Facultative
pathogenicity
Birds
range
-999
size
1.0
status
complete
x
-82.058327
y
47.162224
--//--
arrangement
Singles
disease
Urogenital or respiratory tract infections
endospores
No
gram
-
group
Firmicutes
habitat
Host-associated
id
Mycoplasma_genitalium
kingdom
Bacteria
motility
Yes
oxygen
Facultative
pathogenicity
"""Human, Animal, Insect"""
range
-999
size
0.58
status
complete
x
-80.178772
y
47.191036
--//--
arrangement
Singles
disease
Swine mycoplasmosis
endospores
No
gram
-
group
Firmicutes
habitat
Host-associated
id
Mycoplasma_hyopneumoniae_232
kingdom
Bacteria
motility
No
oxygen
Facultative
pathogenicity
Swine
range
-999
size
0.89
status
complete
x
-80.394623
y
48.837208
--//--
arrangement
Singles
disease
Enzootic pneumonia
endospores
No
gram
-
group
Firmicutes
habitat
Host-associated
id
Mycoplasma_hyopneumoniae_7448
kingdom
Bacteria
motility
No
oxygen
Facultative
pathogenicity
Swine
range
-999
size
0.92
status
complete
x
-79.843063
y
48.229549
--//--
arrangement
Singles
disease
Enzootic pneumonia
endospores
No
gram
-
group
Firmicutes
habitat
Host-associated
id
Mycoplasma_hyopneumoniae_J
kingdom
Bacteria
motility
No
oxygen
Facultative
pathogenicity
Swine
range
-999
size
0.9
status
complete
x
-79.924698
y
48.522491
--//--
arrangement
Singles
disease
Unknown
endospores
No
gram
-
group
Firmicutes
habitat
Host-associated
id
Mycoplasma_mobile_163K
kingdom
Bacteria
motility
Yes
oxygen
Facultative
pathogenicity
Fish
range
-999
size
0.78
status
complete
x
-79.600746
y
48.073849
--//--
arrangement
Singles
disease
Contagious bovine pleuropneumonia (CBPP)
endospores
No
gram
-
group
Firmicutes
habitat
Host-associated
id
Mycoplasma_mycoides
kingdom
Bacteria
motility
No
oxygen
Facultative
pathogenicity
Cattle
range
-999
size
1.21
status
complete
x
-80.787918
y
48.819309
--//--
arrangement
Singles
disease
Urogenital or respiratory tract infections
endospores
No
gram
-
group
Firmicutes
habitat
Host-associated
id
Mycoplasma_penetrans
kingdom
Bacteria
motility
No
oxygen
Facultative
pathogenicity
Human
range
-999
size
1.36
status
complete
x
-79.976563
y
47.538715
--//--
arrangement
Singles
disease
Atypical pneumonia in older children and young adults
endospores
No
gram
-
group
Firmicutes
habitat
Host-associated
id
Mycoplasma_pneumoniae
kingdom
Bacteria
motility
Yes
oxygen
Facultative
pathogenicity
Human
range
-999
size
0.82
status
complete
x
-80.037407
y
47.347496
--//--
arrangement
Singles
disease
Respiratory mycoplasmosis
endospores
No
gram
-
group
Firmicutes
habitat
Host-associated
id
Mycoplasma_pulmonis
kingdom
Bacteria
motility
Yes
oxygen
Facultative
pathogenicity
Rodent
range
-999
size
0.96
status
complete
x
-80.163513
y
47.777992
--//--
arrangement
Singles
disease
Chronic respiratory disease in chicken
endospores
No
gram
-
group
Firmicutes
habitat
Host-associated
id
Mycoplasma_synoviae_53
kingdom
Bacteria
motility
No
oxygen
Facultative
pathogenicity
Chicken
range
-999
size
0.8
status
complete
x
-80.282341
y
48.187721
--//--
arrangement
"""Singles, Aggregates"""
disease
No
endospores
Yes
gram
-
group
Deltaproteobacteria
habitat
Terrestrial
id
Myxococcus_xanthus_DK_1622
kingdom
Bacteria
motility
Yes
oxygen
Aerobic
pathogenicity
No
range
-999
size
9.14
status
complete
x
135.696457
y
40.011826
--//--
arrangement

disease

endospores
No
gram

group
Nanoarchaeota
habitat
Host-associated
id
Nanoarchaeum_equitans
kingdom
Archaea
motility

oxygen
Anaerobic
pathogenicity
No
range
-999
size
0.49
status
complete
x
30.892096
y
103.852234
--//--
arrangement

disease

endospores

gram

group
Euryarchaeota
habitat
Aquatic
id
Natronomonas_pharaonis
kingdom
Archaea
motility

oxygen
Aerobic
pathogenicity

range
-999
size
2.75
status
complete
x
31.595201
y
102.622467
--//--
arrangement
"""Singles, Pairs"""
disease
Gonorrhea
endospores

gram
-
group
Betaproteobacteria
habitat
Host-associated
id
Neisseria_gonorrhoeae_FA_1090
kingdom
Bacteria
motility

oxygen
Aerobic
pathogenicity
Human
range
-999
size
2.15
status
complete
x
90.683815
y
-40.081120
--//--
arrangement
Pairs
disease
Meningitis and septicemia
endospores

gram
-
group
Betaproteobacteria
habitat
Host-associated
id
Neisseria_meningitidis_MC58
kingdom
Bacteria
motility

oxygen
Aerobic
pathogenicity
Human
range
-999
size
2.27
status
complete
x
91.454514
y
-40.497612
--//--
arrangement
Pairs
disease
Meningitis and septicemia
endospores

gram
-
group
Betaproteobacteria
habitat
Host-associated
id
Neisseria_meningitidis_Z2491
kingdom
Bacteria
motility

oxygen
Aerobic
pathogenicity
Human
range
-999
size
2.18
status
complete
x
90.627083
y
-40.792370
--//--
arrangement

disease
Sennetsu fever
endospores

gram

group
Alphaproteobacteria
habitat
Multiple
id
Neorickettsia_sennetsu_Miyayama
kingdom
Bacteria
motility

oxygen

pathogenicity
Human
range
-999
size
0.86
status
complete
x
134.494400
y
39.472576
--//--
arrangement

disease

endospores

gram
-
group
Alphaproteobacteria
habitat
Terrestrial
id
Nitrobacter_hamburgensis_X14
kingdom
Bacteria
motility
Yes
oxygen
Aerobic
pathogenicity

range
-999
size
5.01
status
complete
x
133.904282
y
39.770279
--//--
arrangement

disease

endospores

gram
-
group
Alphaproteobacteria
habitat
Terrestrial
id
Nitrobacter_winogradskyi_Nb-255
kingdom
Bacteria
motility
Yes
oxygen
Facultative
pathogenicity

range
-999
size
3.4
status
complete
x
133.570801
y
40.130165
--//--
arrangement
"""Singly, Pairs"""
disease

endospores

gram

group
Gammaproteobacteria
habitat
Aquatic
id
Nitrosococcus_oceani_ATCC_19707
kingdom
Bacteria
motility
Yes
oxygen

pathogenicity

range
-999
size
3.52
status
complete
x
92.078964
y
-40.362682
--//--
arrangement
Singles
disease

endospores

gram
-
group
Betaproteobacteria
habitat
Multiple
id
Nitrosomonas_europaea
kingdom
Bacteria
motility
Yes
oxygen
Aerobic
pathogenicity
No
range
-999
size
2.81
status
complete
x
91.514816
y
-39.903629
--//--
arrangement
"""Singles, Chains"""
disease

endospores

gram
-
group
Betaproteobacteria
habitat
Multiple
id
Nitrosomonas_eutropha_C71
kingdom
Bacteria
motility
Yes
oxygen

pathogenicity

range
-999
size
2.78
status
complete
x
90.552971
y
-40.323353
--//--
arrangement

disease

endospores

gram
-
group
Betaproteobacteria
habitat
Terrestrial
id
Nitrosospira_multiformis_ATCC_25196
kingdom
Bacteria
motility
Yes
oxygen
Aerobic
pathogenicity

range
-999
size
3.23
status
complete
x
91.441422
y
-39.710114
--//--
arrangement
Filaments
disease
Nocardiosis
endospores
Yes
gram
+
group
Actinobacteria
habitat
Multiple
id
Nocardia_farcinica_IFM10152
kingdom
Bacteria
motility
No
oxygen
Aerobic
pathogenicity
"""Human, Animal"""
range
-999
size
6.29
status
complete
x
-12.855539
y
58.512196
--//--
arrangement
"""Singles, Filaments"""
disease

endospores

gram

group
Cyanobacteria
habitat
Multiple
id
Nostoc_sp
kingdom
Bacteria
motility
Yes
oxygen
Aerobic
pathogenicity
No
range
-999
size
7.21
status
complete
x
7.154112
y
-7.926364
--//--
arrangement

disease

endospores

gram
-
group
Alphaproteobacteria
habitat
Multiple
id
Novosphingobium_aromaticivorans_DSM_12444
kingdom
Bacteria
motility
Yes
oxygen
Aerobic
pathogenicity
No
range
-999
size
3.56
status
complete
x
133.402405
y
39.971077
--//--
arrangement

disease

endospores
Yes
gram
+
group
Firmicutes
habitat
Multiple
id
Oceanobacillus_iheyensis
kingdom
Bacteria
motility
Yes
oxygen
Aerobic
pathogenicity
No
range
-999
size
3.63
status
complete
x
-80.995674
y
47.231117
--//--
arrangement

disease
Onions yellow disease
endospores

gram

group
Firmicutes
habitat
Host-associated
id
Onion_yellows_phytoplasma
kingdom
Bacteria
motility

oxygen
Aerobic
pathogenicity
Onion
range
-999
size
0.86
status
complete
x
-80.293304
y
48.596306
--//--
arrangement

disease
Probable pneumonia agent
endospores

gram
-
group
Chlamydiae/Verrucomicrobia
habitat
Host-associated
id
Parachlamydia_sp_UWE25
kingdom
Bacteria
motility

oxygen

pathogenicity
Animal
range
-999
size
2.41
status
complete
x
-31.831499
y
-24.714220
--//--
arrangement
"""Singles, Pairs, Chains"""
disease
Pasteurellosis
endospores

gram
-
group
Gammaproteobacteria
habitat
Host-associated
id
Pasteurella_multocida
kingdom
Bacteria
motility

oxygen
Facultative
pathogenicity
"""Human, Animal"""
range
-999
size
2.26
status
complete
x
-56.273052
y
-84.235977
--//--
arrangement

disease

endospores

gram
-
group
Deltaproteobacteria
habitat
Aquatic
id
Pelobacter_carbinolicus
kingdom
Bacteria
motility

oxygen
Anaerobic
pathogenicity
No
range
-999
size
3.7
status
complete
x
134.206970
y
40.839996
--//--
arrangement
"""Singles, Aggregates"""
disease

endospores
No
gram
-
group
Bacteroidetes/Chlorobi
habitat
Multiple
id
Pelodictyon_luteolum_DSM_273
kingdom
Bacteria
motility
No
oxygen
Anaerobic
pathogenicity
No
range
-999
size
2.36
status
complete
x
135.438828
y
39.522541
--//--
arrangement
Singles
disease

endospores

gram
-
group
Gammaproteobacteria
habitat
Multiple
id
Photobacterium_profundum_SS9
kingdom
Bacteria
motility
Yes
oxygen
Facultative
pathogenicity
No
range
-999
size
6.4
status
complete
x
-56.738419
y
-84.088295
--//--
arrangement

disease
Toxemia and septicemia
endospores

gram
-
group
Gammaproteobacteria
habitat
Host-associated
id
Photorhabdus_luminescens
kingdom
Bacteria
motility
Yes
oxygen
Facultative
pathogenicity
Insect
range
-999
size
5.69
status
complete
x
-56.553055
y
-84.526199
--//--
arrangement

disease

endospores

gram

group
Euryarchaeota
habitat
Specialized
id
Picrophilus_torridus_DSM_9790
kingdom
Archaea
motility

oxygen
Aerobic
pathogenicity

range
-999
size
1.55
status
complete
x
31.258200
y
102.938965
--//--
arrangement
"""Singles, Rosettes"""
disease
No
endospores
No
gram
-
group
Planctomycetes
habitat
Aquatic
id
Pirellula_sp
kingdom
Bacteria
motility
Yes
oxygen
Aerobic
pathogenicity
No
range
-999
size
7.15
status
complete
x
136.054565
y
40.711639
--//--
arrangement

disease
None
endospores

gram
-
group
Betaproteobacteria
habitat
Multiple
id
Polaromonas_JS666
kingdom
Bacteria
motility
No
oxygen
Aerobic
pathogenicity
No
range
-999
size
5.9
status
complete
x
90.971519
y
-40.072754
--//--
arrangement
Singles
disease
Periodontal disease
endospores
No
gram
-
group
Bacteroidetes/Chlorobi
habitat
Host-associated
id
Porphyromonas_gingivalis_W83
kingdom
Bacteria
motility
No
oxygen
Anaerobic
pathogenicity
Human
range
-999
size
2.34
status
complete
x
133.022369
y
39.959465
--//--
arrangement
Singles
disease

endospores

gram

group
Cyanobacteria
habitat
Aquatic
id
Prochlorococcus_marinus_CCMP1375
kingdom
Bacteria
motility
No
oxygen

pathogenicity

range
-999
size
1.75
status
complete
x
7.395379
y
-7.513110
--//--
arrangement
Singles
disease

endospores

gram

group
Cyanobacteria
habitat
Aquatic
id
Prochlorococcus_marinus_MED4
kingdom
Bacteria
motility
No
oxygen

pathogenicity

range
-999
size
1.66
status
complete
x
7.156402
y
-7.644162
--//--
arrangement
Singles
disease

endospores

gram
-
group
Cyanobacteria
habitat
Aquatic
id
Prochlorococcus_marinus_MIT_9312
kingdom
Bacteria
motility
No
oxygen

pathogenicity

range
-999
size
1.71
status
complete
x
6.654274
y
-7.824007
--//--
arrangement
Singles
disease

endospores

gram

group
Cyanobacteria
habitat
Aquatic
id
Prochlorococcus_marinus_MIT9313
kingdom
Bacteria
motility
No
oxygen

pathogenicity

range
-999
size
2.41
status
complete
x
6.820628
y
-8.313819
--//--
arrangement
Singles
disease

endospores

gram
-
group
Cyanobacteria
habitat
Aquatic
id
Prochlorococcus_marinus_NATL2A
kingdom
Bacteria
motility
No
oxygen

pathogenicity

range
-999
size
1.84
status
complete
x
7.376221
y
-7.983318
--//--
arrangement
Singles
disease
Acne
endospores
No
gram
+
group
Actinobacteria
habitat
Host-associated
id
Propionibacterium_acnes_KPA171202
kingdom
Bacteria
motility
No
oxygen
Anaerobic
pathogenicity
Human
range
-999
size
2.56
status
complete
x
-12.545120
y
59.013542
--//--
arrangement

disease
Shell disease
endospores
No
gram
-
group
Gammaproteobacteria
habitat
Aquatic
id
Pseudoalteromonas_atlantica_T6c
kingdom
Bacteria
motility
Yes
oxygen
Aerobic
pathogenicity
Shellfish
range
-999
size
5.19
status
complete
x
-57.196316
y
-84.885117
--//--
arrangement

disease

endospores
No
gram
-
group
Gammaproteobacteria
habitat
Aquatic
id
Pseudoalteromonas_haloplanktis_TAC125
kingdom
Bacteria
motility
Yes
oxygen
Aerobic
pathogenicity
No
range
-999
size
3.85
status
complete
x
-56.918945
y
-84.902710
--//--
arrangement
Singles
disease
Opportunistic infections
endospores

gram
-
group
Gammaproteobacteria
habitat
Multiple
id
Pseudomonas_aeruginosa
kingdom
Bacteria
motility
Yes
oxygen
Aerobic
pathogenicity
Human
range
-999
size
6.26
status
complete
x
-57.829044
y
-83.869278
--//--
arrangement
Singles
disease
Opportunistic infections
endospores

gram
-
group
Gammaproteobacteria
habitat
Multiple
id
Pseudomonas_aeruginosa_UCBPP-PA14
kingdom
Bacteria
motility
Yes
oxygen
Aerobic
pathogenicity
"""Human, Animal, Plant"""
range
-999
size
6.54
status
complete
x
-57.643837
y
-83.697739
--//--
arrangement

disease

endospores

gram

group
Gammaproteobacteria
habitat
Multiple
id
Pseudomonas_entomophila_L48
kingdom
Bacteria
motility

oxygen

pathogenicity
Insects
range
-999
size
5.89
status
complete
x
19.088377
y
-72.539009
--//--
arrangement
Singles
disease

endospores

gram
-
group
Gammaproteobacteria
habitat
Multiple
id
Pseudomonas_fluorescens_Pf-5
kingdom
Bacteria
motility
Yes
oxygen
Aerobic
pathogenicity
No
range
-999
size
7.07
status
complete
x
19.384331
y
-71.931595
--//--
arrangement
Singles
disease

endospores

gram
-
group
Gammaproteobacteria
habitat
Multiple
id
Pseudomonas_fluorescens_PfO-1
kingdom
Bacteria
motility
Yes
oxygen
Aerobic
pathogenicity
No
range
-999
size
6.44
status
complete
x
19.758533
y
-72.784462
--//--
arrangement
Singles
disease

endospores

gram
-
group
Gammaproteobacteria
habitat
Multiple
id
Pseudomonas_putida_KT2440
kingdom
Bacteria
motility
Yes
oxygen
Aerobic
pathogenicity
No
range
-999
size
6.18
status
complete
x
-57.586109
y
-83.988342
--//--
arrangement
Singles
disease
Plant rot
endospores

gram
-
group
Gammaproteobacteria
habitat
Multiple
id
Pseudomonas_syringae_phaseolicola_1448A
kingdom
Bacteria
motility
Yes
oxygen
Aerobic
pathogenicity
Plant
range
-999
size
6.11
status
complete
x
19.027828
y
-72.186478
--//--
arrangement
Singles
disease
Plant rot
endospores

gram
-
group
Gammaproteobacteria
habitat
Multiple
id
Pseudomonas_syringae_pv_B728a
kingdom
Bacteria
motility
Yes
oxygen
Aerobic
pathogenicity
Plant
range
-999
size
6.09
status
complete
x
91.994949
y
-40.894924
--//--
arrangement
Singles
disease
Plant rot
endospores

gram
-
group
Gammaproteobacteria
habitat
Multiple
id
Pseudomonas_syringae_tomato_DC3000
kingdom
Bacteria
motility
Yes
oxygen
Aerobic
pathogenicity
Plant
range
-999
size
6.54
status
complete
x
19.312168
y
-72.192146
--//--
arrangement
Pairs
disease

endospores

gram
-
group
Gammaproteobacteria
habitat
Specialized
id
Psychrobacter_arcticum_273-4
kingdom
Bacteria
motility
No
oxygen

pathogenicity
No
range
-999
size
2.65
status
complete
x
19.153677
y
-72.858101
--//--
arrangement
Pairs
disease

endospores

gram

group
Gammaproteobacteria
habitat
Multiple
id
Psychrobacter_cryohalolentis_K5
kingdom
Bacteria
motility
No
oxygen

pathogenicity

range
-999
size
3.1
status
complete
x
-56.373512
y
-83.572624
--//--
arrangement
Singles
disease

endospores
No
gram

group
Crenarchaeota
habitat
Aquatic
id
Pyrobaculum_aerophilum
kingdom
Archaea
motility
Yes
oxygen
Facultative
pathogenicity
No
range
-999
size
2.22
status
complete
x
31.539064
y
103.414474
--//--
arrangement
"""Singles, Pairs"""
disease

endospores
No
gram

group
Euryarchaeota
habitat
Aquatic
id
Pyrococcus_abyssi
kingdom
Archaea
motility
Yes
oxygen
Anaerobic
pathogenicity
No
range
-999
size
1.77
status
complete
x
31.489515
y
103.105179
--//--
arrangement
"""Singles, Pairs"""
disease

endospores
No
gram

group
Euryarchaeota
habitat
Aquatic
id
Pyrococcus_furiosus
kingdom
Archaea
motility
Yes
oxygen
Anaerobic
pathogenicity
No
range
-999
size
1.91
status
complete
x
31.536627
y
103.609955
--//--
arrangement
"""Singles, Pairs"""
disease

endospores
No
gram

group
Euryarchaeota
habitat
Aquatic
id
Pyrococcus_horikoshii
kingdom
Archaea
motility
Yes
oxygen
Anaerobic
pathogenicity
No
range
-999
size
1.74
status
complete
x
31.835371
y
103.428757
--//--
arrangement

disease

endospores

gram
-
group
Betaproteobacteria
habitat
Specialized
id
Ralstonia_eutropha_H16
kingdom
Bacteria
motility
Yes
oxygen
Facultative
pathogenicity

range
-999
size
6.95
status
complete
x
91.405991
y
-40.075947
--//--
arrangement

disease

endospores

gram

group
Betaproteobacteria
habitat
Multiple
id
Ralstonia_eutropha_JMP134
kingdom
Bacteria
motility
Yes
oxygen
Facultative
pathogenicity

range
-999
size
7.26
status
complete
x
90.798698
y
-40.276409
--//--
arrangement
Singles
disease

endospores

gram
-
group
Betaproteobacteria
habitat
Specialized
id
Ralstonia_metallidurans_CH34
kingdom
Bacteria
motility

oxygen
Facultative
pathogenicity
No
range
-999
size
6.91
status
complete
x
91.602707
y
-40.747967
--//--
arrangement

disease
Plant rot
endospores

gram

group
Betaproteobacteria
habitat
Multiple
id
Ralstonia_solanacearum
kingdom
Bacteria
motility

oxygen
Aerobic
pathogenicity
Plant
range
-999
size
5.81
status
complete
x
90.772705
y
-40.625771
--//--
arrangement

disease

endospores

gram

group
Alphaproteobacteria
habitat
Host-associated
id
Rhizobium_etli_CFN_42
kingdom
Bacteria
motility

oxygen

pathogenicity

range
-999
size
6.53
status
complete
x
134.896072
y
40.147392
--//--
arrangement
Singles
disease

endospores

gram
-
group
Alphaproteobacteria
habitat
Host-associated
id
Rhizobium_leguminosarum_bv_viciae_3841
kingdom
Bacteria
motility
Yes
oxygen
Aerobic
pathogenicity
No
range
-999
size
7.79
status
complete
x
134.284805
y
40.148643
--//--
arrangement
Chains
disease

endospores

gram
-
group
Alphaproteobacteria
habitat
Multiple
id
Rhodobacter_sphaeroides_2_4_1
kingdom
Bacteria
motility
Yes
oxygen
Facultative
pathogenicity
No
range
-999
size
4.45
status
complete
x
133.758133
y
39.618282
--//--
arrangement
Branched filaments
disease

endospores
No
gram
+
group
Actinobacteria
habitat
Terrestrial
id
Rhodococcus_RHA1
kingdom
Bacteria
motility
No
oxygen
Aerobic
pathogenicity

range
-999
size
9.7
status
complete
x
-12.740585
y
59.050846
--//--
arrangement

disease

endospores

gram
-
group
Betaproteobacteria
habitat
Multiple
id
Rhodoferax_ferrireducens_T118
kingdom
Bacteria
motility
Yes
oxygen
Facultative
pathogenicity
No
range
-999
size
4.97
status
complete
x
91.111855
y
-39.909111
--//--
arrangement
Singles
disease

endospores

gram
-
group
Alphaproteobacteria
habitat
Multiple
id
Rhodopseudomonas_palustris_BisA53
kingdom
Bacteria
motility

oxygen
Facultative
pathogenicity
No
range
-999
size
5.51
status
complete
x
134.256393
y
39.900970
--//--
arrangement
Singles
disease

endospores

gram
-
group
Alphaproteobacteria
habitat
Multiple
id
Rhodopseudomonas_palustris_BisB18
kingdom
Bacteria
motility

oxygen
Facultative
pathogenicity
No
range
-999
size
5.51
status
complete
x
133.457291
y
39.631252
--//--
arrangement
Singles
disease

endospores

gram
-
group
Alphaproteobacteria
habitat
Multiple
id
Rhodopseudomonas_palustris_BisB5
kingdom
Bacteria
motility

oxygen
Facultative
pathogenicity
No
range
-999
size
4.89
status
complete
x
134.338821
y
39.593739
--//--
arrangement
Singles
disease

endospores

gram
-
group
Alphaproteobacteria
habitat
Multiple
id
Rhodopseudomonas_palustris_CGA009
kingdom
Bacteria
motility
Yes
oxygen
Facultative
pathogenicity
No
range
-999
size
5.47
status
complete
x
134.035950
y
40.750656
--//--
arrangement
Singles
disease

endospores

gram
-
group
Alphaproteobacteria
habitat
Multiple
id
Rhodopseudomonas_palustris_HaA2
kingdom
Bacteria
motility

oxygen
Facultative
pathogenicity
No
range
-999
size
5.33
status
complete
x
134.086838
y
40.087696
--//--
arrangement
Spirals
disease

endospores

gram
-
group
Alphaproteobacteria
habitat
Multiple
id
Rhodospirillum_rubrum_ATCC_11170
kingdom
Bacteria
motility
Yes
oxygen
Facultative
pathogenicity
No
range
-999
size
4.41
status
complete
x
134.038177
y
39.807220
--//--
arrangement

disease

endospores

gram
-
group
Alphaproteobacteria
habitat
Host-associated
id
Rickettsia_bellii_RML369-C
kingdom
Bacteria
motility

oxygen

pathogenicity

range
-999
size
1.52
status
complete
x
133.657806
y
39.274483
--//--
arrangement

disease
Rocky Mountain Spotted Fever
endospores

gram
-
group
Alphaproteobacteria
habitat
Host-associated
id
Rickettsia_conorii
kingdom
Bacteria
motility

oxygen
Aerobic
pathogenicity
Human
range
-999
size
1.27
status
complete
x
133.541275
y
40.290741
--//--
arrangement

disease
Spotted-fever like illness
endospores

gram
-
group
Alphaproteobacteria
habitat
Host-associated
id
Rickettsia_felis_URRWXCal2
kingdom
Bacteria
motility

oxygen

pathogenicity

range
-999
size
1.59
status
complete
x
134.458282
y
39.858948
--//--
arrangement

disease
"""Louse-borne typhus, Mediterranean spotted fever, Epidemic typhus"""
endospores

gram
-
group
Alphaproteobacteria
habitat
Host-associated
id
Rickettsia_prowazekii
kingdom
Bacteria
motility

oxygen
Aerobic
pathogenicity
Human
range
-999
size
1.11
status
complete
x
133.538101
y
39.439064
--//--
arrangement

disease
Endemic typhus and murine typhus
endospores

gram
-
group
Alphaproteobacteria
habitat
Host-associated
id
Rickettsia_typhi_wilmington
kingdom
Bacteria
motility

oxygen
Aerobic
pathogenicity
"""Human, Rodent"""
range
-999
size
1.11
status
complete
x
134.204239
y
39.656109
--//--
arrangement

disease

endospores

gram
-
group
Alphaproteobacteria
habitat
Multiple
id
Roseobacter_denitrificans_OCh_114
kingdom
Bacteria
motility
Yes
oxygen

pathogenicity
No
range
-999
size
4.33
status
complete
x
133.794113
y
39.878979
--//--
arrangement
"""Singles, Pairs"""
disease
No
endospores
No
gram
+
group
Actinobacteria
habitat
Specialized
id
Rubrobacter_xylanophilus_DSM_9941
kingdom
Bacteria
motility
No
oxygen
Aerobic
pathogenicity
No
range
-999
size
3.23
status
complete
x
-12.745272
y
59.744984
--//--
arrangement

disease

endospores

gram
-
group
Gammaproteobacteria
habitat
Aquatic
id
Saccharophagus_degradans_2-40
kingdom
Bacteria
motility
Yes
oxygen
Aerobic
pathogenicity
No
range
-999
size
5.06
status
complete
x
-56.565498
y
-84.109314
--//--
arrangement

disease
None
endospores

gram
-
group
Bacteroidetes/Chlorobi
habitat
Specialized
id
Salinibacter_ruber_DSM_13855
kingdom
Bacteria
motility
Yes
oxygen
Aerobic
pathogenicity
No
range
-999
size
3.59
status
complete
x
134.941757
y
39.318695
--//--
arrangement
"""Singles, Pairs"""
disease
Salmonellosis and swine paratyphoid
endospores

gram
-
group
Gammaproteobacteria
habitat
Host-associated
id
Salmonella_enterica_Choleraesuis
kingdom
Bacteria
motility
Yes
oxygen
Facultative
pathogenicity
"""Human, Animal"""
range
-999
size
4.94
status
complete
x
-56.443012
y
-84.087532
--//--
arrangement
"""Singles, Pairs"""
disease
Paratyphoid fever
endospores

gram
-
group
Gammaproteobacteria
habitat
Host-associated
id
Salmonella_enterica_Paratypi_ATCC_9150
kingdom
Bacteria
motility
Yes
oxygen
Facultative
pathogenicity
Human
range
-999
size
4.59
status
complete
x
-57.163570
y
-83.853043
--//--
arrangement
"""Singles, Pairs"""
disease
Typhoid fever
endospores

gram
-
group
Gammaproteobacteria
habitat
Host-associated
id
Salmonella_typhi
kingdom
Bacteria
motility
Yes
oxygen
Facultative
pathogenicity
Human
range
-999
size
5.13
status
complete
x
-56.658600
y
-84.387711
--//--
arrangement
"""Singles, Pairs"""
disease
Typhoid fever
endospores

gram
-
group
Gammaproteobacteria
habitat
Host-associated
id
Salmonella_typhi_Ty2
kingdom
Bacteria
motility
Yes
oxygen
Facultative
pathogenicity
Human
range
-999
size
4.79
status
complete
x
-57.407372
y
-84.102669
--//--
arrangement
"""Singles, Pairs"""
disease
Gastroenteritis and food poisoning
endospores

gram
-
group
Gammaproteobacteria
habitat
Host-associated
id
Salmonella_typhimurium_LT2
kingdom
Bacteria
motility
Yes
oxygen
Facultative
pathogenicity
Human
range
-999
size
4.95
status
complete
x
-56.785931
y
-84.722801
--//--
arrangement
"""Singles, Pairs"""
disease

endospores

gram
-
group
Gammaproteobacteria
habitat
Aquatic
id
Shewanella_denitrificans_OS217
kingdom
Bacteria
motility
Yes
oxygen
Facultative
pathogenicity

range
-999
size
4.55
status
complete
x
-56.775372
y
-83.678963
--//--
arrangement
"""Singles, Pairs"""
disease

endospores

gram
-
group
Gammaproteobacteria
habitat
Multiple
id
Shewanella_frigidimarina_NCIMB_400
kingdom
Bacteria
motility
Yes
oxygen
Facultative
pathogenicity

range
-999
size
4.85
status
complete
x
-57.450954
y
-84.581696
--//--
arrangement
"""Singles, Pairs"""
disease

endospores

gram
-
group
Gammaproteobacteria
habitat
Multiple
id
Shewanella_MR-4
kingdom
Bacteria
motility
Yes
oxygen
Facultative
pathogenicity

range
-999
size
4.71
status
complete
x
-56.660267
y
-84.644035
--//--
arrangement
"""Singles, Pairs"""
disease

endospores

gram
-
group
Gammaproteobacteria
habitat
Aquatic
id
Shewanella_MR-7
kingdom
Bacteria
motility
Yes
oxygen
Facultative
pathogenicity

range
-999
size
4.8
status
complete
x
-57.471870
y
-84.807625
--//--
arrangement

disease
Rare opportunistic pathogen of humans
endospores

gram
-
group
Gammaproteobacteria
habitat
Multiple
id
Shewanella_oneidensis
kingdom
Bacteria
motility
Yes
oxygen
Facultative
pathogenicity
Human
range
-999
size
5.13
status
complete
x
-56.913986
y
-83.909081
--//--
arrangement
"""Singles, Pairs"""
disease
Dysentary
endospores
No
gram
-
group
Gammaproteobacteria
habitat
Host-associated
id
Shigella_boydii_Sb227
kingdom
Bacteria
motility
Yes
oxygen
Facultative
pathogenicity
Human
range
-999
size
4.65
status
complete
x
-56.384331
y
-84.604996
--//--
arrangement
"""Singles, Pairs"""
disease
Dysentery
endospores
No
gram
-
group
Gammaproteobacteria
habitat
Host-associated
id
Shigella_dysenteriae
kingdom
Bacteria
motility
Yes
oxygen
Facultative
pathogenicity
Human
range
-999
size
4.55
status
complete
x
-57.113888
y
-84.611351
--//--
arrangement
"""Singles, Pairs"""
disease
Dysentery
endospores

gram
-
group
Gammaproteobacteria
habitat
Host-associated
id
Shigella_flexneri_2a
kingdom
Bacteria
motility

oxygen
Facultative
pathogenicity
Human
range
-999
size
4.83
status
complete
x
-57.092354
y
-84.433266
--//--
arrangement
"""Singles, Pairs"""
disease
Dysentery
endospores

gram
-
group
Gammaproteobacteria
habitat
Host-associated
id
Shigella_flexneri_2a_2457T
kingdom
Bacteria
motility

oxygen
Facultative
pathogenicity
Human
range
-999
size
4.6
status
complete
x
-57.279606
y
-84.573868
--//--
arrangement
"""Singles, Pairs"""
disease
Dysentery
endospores

gram
-
group
Gammaproteobacteria
habitat
Host-associated
id
Shigella_flexneri_5_8401
kingdom
Bacteria
motility

oxygen
Facultative
pathogenicity
Human
range
-999
size
4.57
status
complete
x
-57.052338
y
-84.245895
--//--
arrangement
"""Singles, Pairs"""
disease
Dysentery
endospores
No
gram
-
group
Gammaproteobacteria
habitat
Host-associated
id
Shigella_sonnei_Ss046
kingdom
Bacteria
motility
Yes
oxygen
Facultative
pathogenicity
Human
range
-999
size
5.04
status
complete
x
-57.348351
y
-83.959167
--//--
arrangement

disease

endospores

gram
-
group
Alphaproteobacteria
habitat
Aquatic
id
Silicibacter_pomeroyi_DSS-3
kingdom
Bacteria
motility
Yes
oxygen
Aerobic
pathogenicity
No
range
-999
size
4.6
status
complete
x
134.389893
y
40.405071
--//--
arrangement

disease

endospores

gram
-
group
Alphaproteobacteria
habitat
Multiple
id
Silicibacter_TM1040
kingdom
Bacteria
motility
Yes
oxygen

pathogenicity
No
range
-999
size
4.15
status
complete
x
134.659607
y
39.778309
--//--
arrangement
Singles
disease

endospores

gram
-
group
Alphaproteobacteria
habitat
Multiple
id
Sinorhizobium_meliloti
kingdom
Bacteria
motility
Yes
oxygen
Aerobic
pathogenicity
No
range
-999
size
6.69
status
complete
x
134.439804
y
39.724445
--//--
arrangement

disease
None
endospores
No
gram
-
group
Gammaproteobacteria
habitat
Host-associated
id
Sodalis_glossinidius_morsitans
kingdom
Bacteria
motility
No
oxygen
Microaerophilic
pathogenicity
No
range
-999
size
4.29
status
complete
x
-57.229126
y
-84.735619
--//--
arrangement

disease

endospores
No
gram
-
group
Alphaproteobacteria
habitat
Aquatic
id
Sphingopyxis_alaskensis_RB2256
kingdom
Bacteria
motility

oxygen
Aerobic
pathogenicity

range
-999
size
3.37
status
complete
x
134.133789
y
40.241753
--//--
arrangement
"""Pairs, Clusters"""
disease
Toxic-shock syndrome and staphylococcal scarlet fever
endospores
No
gram
+
group
Firmicutes
habitat
Host-associated
id
Staphylococcus_aureus_aureus_MRSA252
kingdom
Bacteria
motility
No
oxygen
Facultative
pathogenicity
Human
range
-999
size
2.9
status
complete
x
-80.775650
y
48.272820
--//--
arrangement
"""Pairs, Clusters"""
disease
Toxic-shock syndrome and staphylococcal scarlet fever
endospores
No
gram
+
group
Firmicutes
habitat
Host-associated
id
Staphylococcus_aureus_aureus_MSSA476
kingdom
Bacteria
motility
No
oxygen
Facultative
pathogenicity
Human
range
-999
size
2.82
status
complete
x
-80.744705
y
47.199066
--//--
arrangement
"""Pairs, Clusters"""
disease
Toxic-shock syndrome and staphylococcal scarlet fever
endospores
No
gram
+
group
Firmicutes
habitat
Host-associated
id
Staphylococcus_aureus_COL
kingdom
Bacteria
motility
No
oxygen
Facultative
pathogenicity
Human
range
-999
size
2.81
status
complete
x
-80.475021
y
47.882385
--//--
arrangement
"""Pairs, Clusters"""
disease
Toxic-shock syndrome and staphylococcal scarlet fever
endospores
No
gram
+
group
Firmicutes
habitat
Host-associated
id
Staphylococcus_aureus_Mu50
kingdom
Bacteria
motility
No
oxygen
Facultative
pathogenicity
Human
range
-999
size
2.9
status
complete
x
-81.209213
y
48.228184
--//--
arrangement
"""Pairs, Clusters"""
disease
Toxic-shock syndrome and staphylococcal scarlet fever
endospores
No
gram
+
group
Firmicutes
habitat
Host-associated
id
Staphylococcus_aureus_MW2
kingdom
Bacteria
motility
No
oxygen
Facultative
pathogenicity
Human
range
-999
size
2.82
status
complete
x
-80.986504
y
48.252197
--//--
arrangement
"""Pairs, Clusters"""
disease
Toxic-shock syndrome and staphylococcal scarlet fever
endospores
No
gram
+
group
Firmicutes
habitat
Host-associated
id
Staphylococcus_aureus_N315
kingdom
Bacteria
motility
No
oxygen
Facultative
pathogenicity
Human
range
-999
size
2.84
status
complete
x
-80.337311
y
47.720974
--//--
arrangement
"""Pairs, Clusters"""
disease
Toxic-shock syndrome and staphylococcal scarlet fever
endospores
No
gram
+
group
Firmicutes
habitat
Host-associated
id
Staphylococcus_aureus_NCTC_8325
kingdom
Bacteria
motility
No
oxygen
Facultative
pathogenicity
Human
range
-999
size
2.82
status
complete
x
-81.062668
y
47.719055
--//--
arrangement
"""Pairs, Clusters"""
disease
Mastitis
endospores
No
gram
+
group
Firmicutes
habitat
Host-associated
id
Staphylococcus_aureus_RF122
kingdom
Bacteria
motility
No
oxygen
Facultative
pathogenicity
"""Human, Animal"""
range
-999
size
2.74
status
complete
x
-81.146835
y
46.944695
--//--
arrangement
"""Pairs, Clusters"""
disease
"""septicemia, pneumonia"""
endospores
No
gram
+
group
Firmicutes
habitat
Host-associated
id
Staphylococcus_aureus_USA300
kingdom
Bacteria
motility
No
oxygen
Facultative
pathogenicity
Human
range
-999
size
2.92
status
complete
x
-80.881859
y
48.074215
--//--
arrangement
"""Clusters, pairs"""
disease
Toxic-shock syndrome and staphylococcal scarlet fever
endospores
No
gram
+
group
Firmicutes
habitat
Host-associated
id
Staphylococcus_epidermidis_ATCC_12228
kingdom
Bacteria
motility
No
oxygen
Facultative
pathogenicity
Human
range
-999
size
2.56
status
complete
x
-81.399055
y
46.953613
--//--
arrangement
"""Clusters, pairs"""
disease
Toxic-shock syndrome and staphylococcal scarlet fever
endospores
No
gram
+
group
Firmicutes
habitat
Host-associated
id
Staphylococcus_epidermidis_RP62A
kingdom
Bacteria
motility
No
oxygen
Facultative
pathogenicity
Human
range
-999
size
2.64
status
complete
x
-81.453781
y
47.168201
--//--
arrangement
"""Pairs, Clusters"""
disease
Wide range of opportunistic infections
endospores
No
gram
+
group
Firmicutes
habitat
Host-associated
id
Staphylococcus_haemolyticus
kingdom
Bacteria
motility
No
oxygen
Facultative
pathogenicity
Human
range
-999
size
2.69
status
complete
x
-81.648064
y
47.427505
--//--
arrangement

disease
Urinary tract infections
endospores
No
gram
+
group
Firmicutes
habitat
Host-associated
id
Staphylococcus_saprophyticus
kingdom
Bacteria
motility
No
oxygen
Aerobic
pathogenicity
Human
range
-999
size
2.58
status
complete
x
-80.135643
y
47.609818
--//--
arrangement
Chains
disease
"""Septicemia, pneumonia, and meningitis"""
endospores
No
gram
+
group
Firmicutes
habitat
Host-associated
id
Streptococcus_agalactiae_2603
kingdom
Bacteria
motility
No
oxygen
Facultative
pathogenicity
Human
range
-999
size
2.16
status
complete
x
-81.269608
y
47.609299
--//--
arrangement
Chains
disease
"""Septicemia, pneumonia, and meningitis"""
endospores
No
gram
+
group
Firmicutes
habitat
Host-associated
id
Streptococcus_agalactiae_A909
kingdom
Bacteria
motility
No
oxygen
Facultative
pathogenicity
Human
range
-999
size
2.13
status
complete
x
-81.235359
y
47.150028
--//--
arrangement
Chains
disease
Neonatal GBS meningitis
endospores
No
gram
+
group
Firmicutes
habitat
Host-associated
id
Streptococcus_agalactiae_NEM316
kingdom
Bacteria
motility
No
oxygen
Facultative
pathogenicity
Human
range
-999
size
2.21
status
complete
x
-81.841873
y
47.347500
--//--
arrangement
"""Pairs, Chains"""
disease
Dental caries
endospores
No
gram
+
group
Firmicutes
habitat
Host-associated
id
Streptococcus_mutans
kingdom
Bacteria
motility
No
oxygen
Facultative
pathogenicity
Human
range
-999
size
2.03
status
complete
x
-81.484215
y
47.552910
--//--
arrangement
Chains
disease
Pneumonia
endospores
No
gram
+
group
Firmicutes
habitat
Multiple
id
Streptococcus_pneumoniae_R6
kingdom
Bacteria
motility
No
oxygen
Facultative
pathogenicity
Human
range
-999
size
2.04
status
complete
x
-81.614128
y
47.148197
--//--
arrangement
Chains
disease
Pneumonia
endospores
No
gram
+
group
Firmicutes
habitat
Multiple
id
Streptococcus_pneumoniae_TIGR4
kingdom
Bacteria
motility
No
oxygen
Facultative
pathogenicity
Human
range
-999
size
2.16
status
complete
x
-81.601334
y
46.839886
--//--
arrangement
Chains
disease
Wide range of infections
endospores
No
gram
+
group
Firmicutes
habitat
Host-associated
id
Streptococcus_pyogenes_M1_GAS
kingdom
Bacteria
motility
No
oxygen
Facultative
pathogenicity
Human
range
-999
size
1.85
status
complete
x
-81.219078
y
48.469250
--//--
arrangement
Chains
disease

endospores
No
gram
+
group
Firmicutes
habitat
Host-associated
id
Streptococcus_pyogenes_MGAS10270
kingdom
Bacteria
motility
No
oxygen
Facultative
pathogenicity
Human
range
-999
size
1.93
status
complete
x
-81.816093
y
47.693188
--//--
arrangement
Chains
disease
Wide range of infections
endospores
No
gram
+
group
Firmicutes
habitat
Host-associated
id
Streptococcus_pyogenes_MGAS10394
kingdom
Bacteria
motility
No
oxygen
Facultative
pathogenicity
Human
range
-999
size
1.9
status
complete
x
-82.127892
y
47.364674
--//--
arrangement
Chains
disease
Wide range of infections
endospores
No
gram
+
group
Firmicutes
habitat
Host-associated
id
Streptococcus_pyogenes_MGAS10750
kingdom
Bacteria
motility
No
oxygen
Facultative
pathogenicity
Human
range
-999
size
1.94
status
complete
x
-81.703644
y
48.003494
--//--
arrangement
Chains
disease
Wide range of infections
endospores
No
gram
+
group
Firmicutes
habitat
Host-associated
id
Streptococcus_pyogenes_MGAS2096
kingdom
Bacteria
motility
No
oxygen
Facultative
pathogenicity
Human
range
-999
size
1.86
status
complete
x
-80.871819
y
47.692520
--//--
arrangement
Chains
disease
Wide range of infections
endospores
No
gram
+
group
Firmicutes
habitat
Host-associated
id
Streptococcus_pyogenes_MGAS315
kingdom
Bacteria
motility
No
oxygen
Facultative
pathogenicity
Human
range
-999
size
1.9
status
complete
x
-81.440811
y
47.322899
--//--
arrangement
Chains
disease
Wide range of infections
endospores
No
gram
+
group
Firmicutes
habitat
Host-associated
id
Streptococcus_pyogenes_MGAS5005
kingdom
Bacteria
motility
No
oxygen
Facultative
pathogenicity
Human
range
-999
size
1.84
status
complete
x
-81.252899
y
48.018135
--//--
arrangement
Chains
disease
Wide range of infections
endospores
No
gram
+
group
Firmicutes
habitat
Host-associated
id
Streptococcus_pyogenes_MGAS6180
kingdom
Bacteria
motility
No
oxygen
Facultative
pathogenicity
Human
range
-999
size
1.9
status
complete
x
-81.491898
y
47.917587
--//--
arrangement
Chains
disease
Wide range of infections
endospores
No
gram
+
group
Firmicutes
habitat
Host-associated
id
Streptococcus_pyogenes_MGAS8232
kingdom
Bacteria
motility
No
oxygen
Facultative
pathogenicity
Human
range
-999
size
1.9
status
complete
x
-81.946617
y
47.563686
--//--
arrangement
Chains
disease
Wide range of infections
endospores
No
gram
+
group
Firmicutes
habitat
Host-associated
id
Streptococcus_pyogenes_MGAS9429
kingdom
Bacteria
motility
No
oxygen
Facultative
pathogenicity
Human
range
-999
size
1.84
status
complete
x
-81.255394
y
47.416866
--//--
arrangement
Chains
disease
Wide range of infections
endospores
No
gram
+
group
Firmicutes
habitat
Host-associated
id
Streptococcus_pyogenes_SSI-1
kingdom
Bacteria
motility
No
oxygen
Facultative
pathogenicity
Human
range
-999
size
1.89
status
complete
x
-81.418480
y
48.404160
--//--
arrangement
"""Pairs, Chains"""
disease

endospores
No
gram
+
group
Firmicutes
habitat
Multiple
id
Streptococcus_thermophilus_CNRZ1066
kingdom
Bacteria
motility
No
oxygen
Anaerobic
pathogenicity
No
range
-999
size
1.8
status
complete
x
-81.623169
y
48.202507
--//--
arrangement
"""Pairs, Chains"""
disease

endospores
No
gram
+
group
Firmicutes
habitat
Multiple
id
Streptococcus_thermophilus_LMG_18311
kingdom
Bacteria
motility
No
oxygen
Anaerobic
pathogenicity
No
range
-999
size
1.8
status
complete
x
-81.606026
y
47.760262
--//--
arrangement
Filaments
disease
No
endospores
Yes
gram
+
group
Actinobacteria
habitat
Multiple
id
Streptomyces_avermitilis
kingdom
Bacteria
motility
No
oxygen
Aerobic
pathogenicity
No
range
-999
size
9.12
status
complete
x
-12.539978
y
58.803200
--//--
arrangement
Filaments
disease
No
endospores
Yes
gram
+
group
Actinobacteria
habitat
Multiple
id
Streptomyces_coelicolor
kingdom
Bacteria
motility
No
oxygen
Aerobic
pathogenicity
No
range
-999
size
9.05
status
complete
x
-13.014411
y
59.049660
--//--
arrangement
Singles
disease

endospores
No
gram

group
Crenarchaeota
habitat
Specialized
id
Sulfolobus_acidocaldarius_DSM_639
kingdom
Archaea
motility
No
oxygen
Aerobic
pathogenicity
No
range
-999
size
2.23
status
complete
x
31.490181
y
102.867058
--//--
arrangement
Singles
disease

endospores
No
gram

group
Crenarchaeota
habitat
Specialized
id
Sulfolobus_solfataricus
kingdom
Archaea
motility
No
oxygen
Aerobic
pathogenicity
No
range
-999
size
2.99
status
complete
x
31.280771
y
104.077644
--//--
arrangement
Singles
disease

endospores
No
gram

group
Crenarchaeota
habitat
Specialized
id
Sulfolobus_tokodaii
kingdom
Archaea
motility
No
oxygen
Aerobic
pathogenicity
No
range
-999
size
2.69
status
complete
x
30.760979
y
103.462318
--//--
arrangement

disease
None
endospores
No
gram
+
group
Actinobacteria
habitat
Terrestrial
id
Symbiobacterium_thermophilum_IAM14863
kingdom
Bacteria
motility
No
oxygen
Microaerophilic
pathogenicity
No
range
-999
size
3.57
status
complete
x
-13.502632
y
59.548336
--//--
arrangement
Singles
disease

endospores

gram

group
Cyanobacteria
habitat
Aquatic
id
Synechococcus_CC9311
kingdom
Bacteria
motility
Yes
oxygen

pathogenicity
No
range
-999
size
2.61
status
complete
x
7.104084
y
-8.307200
--//--
arrangement

disease

endospores
No
gram

group
Cyanobacteria
habitat
Aquatic
id
Synechococcus_CC9605
kingdom
Bacteria
motility
Yes
oxygen

pathogenicity

range
-999
size
2.51
status
complete
x
6.930884
y
-7.859989
--//--
arrangement

disease

endospores

gram

group
Cyanobacteria
habitat
Aquatic
id
Synechococcus_CC9902
kingdom
Bacteria
motility
Yes
oxygen

pathogenicity

range
-999
size
2.23
status
complete
x
6.905415
y
-7.616295
--//--
arrangement
"""Singles, Chains"""
disease
None
endospores

gram
-
group
Cyanobacteria
habitat
Aquatic
id
Synechococcus_elongatus_PCC_6301
kingdom
Bacteria
motility
No
oxygen

pathogenicity
No
range
-999
size
2.7
status
complete
x
6.968650
y
-8.080309
--//--
arrangement
"""Singles, Pairs"""
disease

endospores

gram

group
Cyanobacteria
habitat
Aquatic
id
Synechococcus_elongatus_PCC_7942
kingdom
Bacteria
motility

oxygen

pathogenicity

range
-999
size
2.74
status
complete
x
6.767972
y
-7.399684
--//--
arrangement
Singles
disease

endospores

gram

group
Cyanobacteria
habitat
Aquatic
id
Synechococcus_sp_WH8102
kingdom
Bacteria
motility
Yes
oxygen

pathogenicity
No
range
-999
size
2.43
status
complete
x
6.488322
y
-7.642631
--//--
arrangement
Aggregates
disease

endospores

gram

group
Cyanobacteria
habitat
Aquatic
id
Synechocystis_PCC6803
kingdom
Bacteria
motility

oxygen

pathogenicity
No
range
-999
size
3.95
status
complete
x
6.545328
y
-8.326648
--//--
arrangement
"""Singles, Pairs"""
disease

endospores
No
gram
-
group
Firmicutes
habitat
Multiple
id
Syntrophomonas_wolfei_Goettingen
kingdom
Bacteria
motility
Yes
oxygen
Anaerobic
pathogenicity
No
range
-999
size
2.94
status
complete
x
-80.148376
y
48.297497
--//--
arrangement

disease

endospores
No
gram
-
group
Deltaproteobacteria
habitat
Multiple
id
Syntrophus_aciditrophicus_SB
kingdom
Bacteria
motility
No
oxygen
Anaerobic
pathogenicity

range
-999
size
3.18
status
complete
x
135.950119
y
40.218319
--//--
arrangement
"""Singles, pairs, chains"""
disease

endospores

gram
-
group
Firmicutes
habitat
Specialized
id
Thermoanaerobacter_tengcongensis
kingdom
Bacteria
motility
Yes
oxygen
Anaerobic
pathogenicity
No
range
-999
size
2.69
status
complete
x
-80.789787
y
46.754089
--//--
arrangement
Branched hyphae
disease
"""Mushroom worker's disease, farmer's lung disease"""
endospores
Yes
gram
+
group
Actinobacteria
habitat
Multiple
id
Thermobifida_fusca_YX
kingdom
Bacteria
motility
No
oxygen
Aerobic
pathogenicity
No
range
-999
size
3.64
status
complete
x
-13.343123
y
59.764790
--//--
arrangement

disease

endospores

gram

group
Euryarchaeota
habitat
Specialized
id
Thermococcus_kodakaraensis_KOD1
kingdom
Archaea
motility
Yes
oxygen
Anaerobic
pathogenicity

range
-999
size
2.09
status
complete
x
31.761972
y
103.869591
--//--
arrangement
Singles
disease

endospores
No
gram

group
Euryarchaeota
habitat
Specialized
id
Thermoplasma_acidophilum
kingdom
Archaea
motility
Yes
oxygen
Facultative
pathogenicity
No
range
-999
size
1.56
status
complete
x
31.523312
y
103.859924
--//--
arrangement
Singles
disease

endospores
No
gram

group
Euryarchaeota
habitat
Specialized
id
Thermoplasma_volcanium
kingdom
Archaea
motility
Yes
oxygen
Facultative
pathogenicity
No
range
-999
size
1.58
status
complete
x
31.551115
y
104.138802
--//--
arrangement
Singles
disease

endospores

gram

group
Cyanobacteria
habitat
Specialized
id
Thermosynechococcus_elongatus
kingdom
Bacteria
motility

oxygen

pathogenicity
No
range
-999
size
2.59
status
complete
x
7.062515
y
-7.277319
--//--
arrangement
Singles
disease
No
endospores
No
gram
-
group
Thermotogae
habitat
Specialized
id
Thermotoga_maritima
kingdom
Bacteria
motility
Yes
oxygen
Anaerobic
pathogenicity
No
range
-999
size
1.86
status
complete
x
31.932837
y
102.610847
--//--
arrangement

disease

endospores

gram

group
Deinococcus-Thermus
habitat
Specialized
id
Thermus_thermophilus_HB27
kingdom
Bacteria
motility

oxygen
Aerobic
pathogenicity

range
-999
size
2.13
status
complete
x
-11.990838
y
59.041748
--//--
arrangement

disease

endospores

gram

group
Deinococcus-Thermus
habitat
Specialized
id
Thermus_thermophilus_HB8
kingdom
Bacteria
motility

oxygen
Aerobic
pathogenicity

range
-999
size
2.12
status
complete
x
-12.095644
y
59.812874
--//--
arrangement

disease

endospores
No
gram
-
group
Betaproteobacteria
habitat
Multiple
id
Thiobacillus_denitrificans_ATCC_25259
kingdom
Bacteria
motility
Yes
oxygen
Facultative
pathogenicity
No
range
-999
size
2.91
status
complete
x
91.883446
y
-40.638401
--//--
arrangement
Singles
disease

endospores
No
gram
-
group
Gammaproteobacteria
habitat
Aquatic
id
Thiomicrospira_crunogena_XCL-2
kingdom
Bacteria
motility
Yes
oxygen
Anaerobic
pathogenicity
No
range
-999
size
2.43
status
complete
x
-57.317772
y
-83.321404
--//--
arrangement
Singles
disease

endospores
No
gram
-
group
Epsilonproteobacteria
habitat

id
Thiomicrospira_denitrificans_ATCC_33889
kingdom
Bacteria
motility
No
oxygen
Anaerobic
pathogenicity
No
range
-999
size
2.2
status
complete
x
135.391388
y
39.219624
--//--
arrangement
Singles
disease
"""Periodontal disease, gum inflamation"""
endospores
No
gram

group
Spirochaetes
habitat
Host-associated
id
Treponema_denticola_ATCC_35405
kingdom
Bacteria
motility
Yes
oxygen
Anaerobic
pathogenicity
Human
range
-999
size
2.84
status
complete
x
-80.000977
y
46.959034
--//--
arrangement
Singles
disease
Syphilis
endospores
No
gram

group
Spirochaetes
habitat
Host-associated
id
Treponema_pallidum
kingdom
Bacteria
motility
Yes
oxygen
Anaerobic
pathogenicity
Human
range
-999
size
1.14
status
complete
x
-79.623848
y
46.742580
--//--
arrangement
"""Filaments, Aggregates"""
disease

endospores

gram

group
Cyanobacteria
habitat
Aquatic
id
Trichodesmium_erythraeum_IMS101
kingdom
Bacteria
motility
Yes
oxygen
Aerobic
pathogenicity
No
range
-999
size
7.75
status
complete
x
7.494150
y
-7.763384
--//--
arrangement
Singles
disease
Whipple's disease
endospores
No
gram
+
group
Actinobacteria
habitat
Host-associated
id
Tropheryma_whipplei_TW08_27
kingdom
Bacteria
motility
No
oxygen
Aerobic
pathogenicity
Human
range
-999
size
0.93
status
complete
x
-13.059721
y
59.912968
--//--
arrangement
Singles
disease
Whipple's disease
endospores
No
gram
+
group
Actinobacteria
habitat
Host-associated
id
Tropheryma_whipplei_Twist
kingdom
Bacteria
motility
No
oxygen
Aerobic
pathogenicity
Human
range
-999
size
0.93
status
complete
x
-13.338901
y
58.943733
--//--
arrangement
Singles
disease
Urogenital or respiratory tracts infections
endospores

gram

group
Firmicutes
habitat
Host-associated
id
Ureaplasma_urealyticum
kingdom
Bacteria
motility

oxygen
Facultative
pathogenicity
Animal
range
-999
size
0.75
status
complete
x
-80.794472
y
48.561920
--//--
arrangement
Singles
disease
Cholera
endospores

gram
-
group
Gammaproteobacteria
habitat
Aquatic
id
Vibrio_cholerae
kingdom
Bacteria
motility
Yes
oxygen
Facultative
pathogenicity
"""Human, Primate"""
range
-999
size
4.03
status
complete
x
-57.574760
y
-84.497864
--//--
arrangement

disease

endospores

gram
-
group
Gammaproteobacteria
habitat
Multiple
id
Vibrio_fischeri_ES114
kingdom
Bacteria
motility

oxygen

pathogenicity
No
range
-999
size
4.28
status
complete
x
-57.014145
y
-84.036919
--//--
arrangement
Singles
disease
Gastroenteritis
endospores

gram
-
group
Gammaproteobacteria
habitat
Aquatic
id
Vibrio_parahaemolyticus
kingdom
Bacteria
motility
Yes
oxygen
Facultative
pathogenicity
Human
range
-999
size
5.17
status
complete
x
-56.633541
y
-83.757828
--//--
arrangement
Singles
disease
"""Gastroenteritis, wound infections, primary septicemia"""
endospores

gram
-
group
Gammaproteobacteria
habitat
Aquatic
id
Vibrio_vulnificus_CMCP6
kingdom
Bacteria
motility
Yes
oxygen
Facultative
pathogenicity
Human
range
-999
size
5.13
status
complete
x
-56.418365
y
-84.367027
--//--
arrangement
Singles
disease
"""Gastroenteritis, wound infections, primary septicemia"""
endospores

gram
-
group
Gammaproteobacteria
habitat
Aquatic
id
Vibrio_vulnificus_YJ016
kingdom
Bacteria
motility
Yes
oxygen
Facultative
pathogenicity
Human
range
-999
size
5.26
status
complete
x
-56.684063
y
-85.030975
--//--
arrangement

disease

endospores

gram
-
group
Gammaproteobacteria
habitat
Host-associated
id
Wigglesworthia_brevipalpis
kingdom
Bacteria
motility

oxygen

pathogenicity
No
range
-999
size
0.7
status
complete
x
-57.120945
y
-85.087082
--//--
arrangement
Singles
disease
Various diseases of reproductive organs
endospores
No
gram
-
group
Alphaproteobacteria
habitat
Host-associated
id
Wolbachia_endosymbiont_of_Brugia_malayi_TRS
kingdom
Bacteria
motility
No
oxygen

pathogenicity
Brugia malayi nematode worm
range
-999
size
1.08
status
complete
x
134.025208
y
39.343472
--//--
arrangement

disease

endospores

gram
-
group
Alphaproteobacteria
habitat
Host-associated
id
Wolbachia_endosymbiont_of_Drosophila_melanogaster
kingdom
Bacteria
motility

oxygen

pathogenicity
Invertebrate
range
-999
size
1.27
status
complete
x
134.476898
y
39.167347
--//--
arrangement

disease

endospores

gram
-
group
Epsilonproteobacteria
habitat
Host-associated
id
Wolinella_succinogenes
kingdom
Bacteria
motility
Yes
oxygen
Microaerophilic
pathogenicity
No
range
-999
size
2.11
status
complete
x
-57.328568
y
-83.000595
--//--
arrangement
Singles
disease
Black rot
endospores

gram
-
group
Gammaproteobacteria
habitat
Host-associated
id
Xanthomonas_campestris
kingdom
Bacteria
motility
Yes
oxygen
Aerobic
pathogenicity
Plant
range
-999
size
5.08
status
complete
x
19.063517
y
-71.910698
--//--
arrangement
Singles
disease
Black rot and citrus canker
endospores

gram
-
group
Gammaproteobacteria
habitat
Host-associated
id
Xanthomonas_campestris_8004
kingdom
Bacteria
motility
Yes
oxygen
Aerobic
pathogenicity
Plant
range
-999
size
5.15
status
complete
x
91.173721
y
-41.027088
--//--
arrangement
Singles
disease
Bacterial spot
endospores

gram
-
group
Gammaproteobacteria
habitat
Host-associated
id
Xanthomonas_campestris_vesicatoria_85-10
kingdom
Bacteria
motility
Yes
oxygen
Aerobic
pathogenicity
Plant
range
-999
size
5.42
status
complete
x
91.226692
y
-40.814075
--//--
arrangement
Singles
disease
Citrus canker
endospores

gram
-
group
Gammaproteobacteria
habitat
Host-associated
id
Xanthomonas_citri
kingdom
Bacteria
motility
Yes
oxygen
Aerobic
pathogenicity
Plant
range
-999
size
5.27
status
complete
x
91.149696
y
-40.317417
--//--
arrangement

disease
Rice bacterial blight disease
endospores

gram
-
group
Gammaproteobacteria
habitat
Host-associated
id
Xanthomonas_oryzae_KACC10331
kingdom
Bacteria
motility

oxygen
Aerobic
pathogenicity
Rice
range
-999
size
4.94
status
complete
x
91.435715
y
-41.225784
--//--
arrangement

disease
Rice bacterial blight disease
endospores

gram
-
group
Gammaproteobacteria
habitat
Host-associated
id
Xanthomonas_oryzae_MAFF_311018
kingdom
Bacteria
motility

oxygen
Aerobic
pathogenicity
Rice
range
-999
size
4.94
status
complete
x
91.036545
y
-40.662071
--//--
arrangement
Singles
disease
Citrus variegated chlorosis
endospores

gram
-
group
Gammaproteobacteria
habitat
Host-associated
id
Xylella_fastidiosa
kingdom
Bacteria
motility

oxygen
Aerobic
pathogenicity
Plant
range
-999
size
2.73
status
complete
x
91.192062
y
-40.585529
--//--
arrangement
Singles
disease
Black rot and citrus canker
endospores

gram

group
Gammaproteobacteria
habitat
Host-associated
id
Xylella_fastidiosa_Temecula1
kingdom
Bacteria
motility

oxygen
Aerobic
pathogenicity
Plant
range
-999
size
2.52
status
complete
x
92.101204
y
-40.669125
--//--
arrangement
Singles
disease
Bubonic plague
endospores

gram
-
group
Gammaproteobacteria
habitat
Multiple
id
Yersinia_pestis_Antiqua
kingdom
Bacteria
motility

oxygen
Facultative
pathogenicity
Yes
range
-999
size
4.88
status
complete
x
-57.448418
y
-83.753716
--//--
arrangement
Singles
disease
Plague
endospores

gram
-
group
Gammaproteobacteria
habitat
Multiple
id
Yersinia_pestis_biovar_Mediaevails
kingdom
Bacteria
motility

oxygen
Facultative
pathogenicity
"""Human, Rodent"""
range
-999
size
4.8
status
complete
x
-56.996975
y
-84.739532
--//--
arrangement
Singles
disease
Plague
endospores

gram
-
group
Gammaproteobacteria
habitat
Multiple
id
Yersinia_pestis_CO92
kingdom
Bacteria
motility

oxygen
Facultative
pathogenicity
"""Human, Rodent"""
range
-999
size
4.83
status
complete
x
-56.234703
y
-84.746170
--//--
arrangement
Singles
disease
Plague
endospores

gram
-
group
Gammaproteobacteria
habitat
Multiple
id
Yersinia_pestis_KIM
kingdom
Bacteria
motility

oxygen
Facultative
pathogenicity
"""Human, Rodent"""
range
-999
size
4.7
status
complete
x
-57.403111
y
-84.975014
--//--
arrangement
Singles
disease
Bubonic plague
endospores

gram
-
group
Gammaproteobacteria
habitat
Multiple
id
Yersinia_pestis_Nepal516
kingdom
Bacteria
motility

oxygen
Facultative
pathogenicity
Yes
range
-999
size
4.65
status
complete
x
-57.431145
y
-84.281212
--//--
arrangement
Singles
disease
Gastroenteritis
endospores

gram
-
group
Gammaproteobacteria
habitat
Multiple
id
Yersinia_pseudotuberculosis_IP32953
kingdom
Bacteria
motility
Yes
oxygen
Facultative
pathogenicity
"""Human, Animal"""
range
-999
size
4.84
status
complete
x
-56.977287
y
-83.664375
--//--
arrangement
Pairs
disease

endospores

gram
-
group
Alphaproteobacteria
habitat
Multiple
id
Zymomonas_mobilis_ZM4
kingdom
Bacteria
motility
No
oxygen
Anaerobic
pathogenicity
No
range
-999
size
2.06
status
complete
x
133.641327
y
39.982895
--//--
