# Supplementary material for: Predicting Prokaryotic Ecological Niches Using Genome Sequence Analysis
Source: PLoS One. 2007 Aug 15;2(8):e743. doi: 10.1371/journal.pone.0000743 (PMC1937020; doi:10.1371/journal.pone.0000743)
Supplement: Map S2 — (3.89 MB GZ) [file pone.0000743.s010.gz › Map_S2/Phylogenetic_Map/Phylogenetic_Map.coord]

Acidobacteria_bacterium_Ellin345	-81.717697	48.442818
Acinetobacter_sp_ADP1	19.416767	-72.669350
Aeropyrum_pernix	30.989384	103.362381
Agrobacterium_tumefaciens_C58_Cereon	133.954666	39.995415
Agrobacterium_tumefaciens_C58_UWash	133.854782	40.526508
Alcanivorax_borkumensis_SK2	19.368219	-73.056442
Alkalilimnicola_ehrlichei_MLHE-1	91.418686	-40.715584
Anabaena_variabilis_ATCC_29413	7.547940	-8.143108
Anaeromyxobacter_dehalogenans_2CP-C	135.513153	39.825874
Anaplasma_marginale_St_Maries	133.783142	40.172359
Anaplasma_phagocytophilum_HZ	134.835312	39.734680
Aquifex_aeolicus	31.076170	102.680405
Archaeoglobus_fulgidus	31.085566	103.559258
Aster_yellows_witches-broom_phytoplasma_AYWB	-79.753235	47.851627
Azoarcus_sp_EbN1	91.469467	-40.252995
Bacillus_anthracis_Ames	-80.764687	47.554749
Bacillus_anthracis_Ames_0581	-80.656609	46.978397
Bacillus_anthracis_str_Sterne	-80.455910	47.594662
Bacillus_cereus_ATCC14579	-80.668015	47.866886
Bacillus_cereus_ATCC_10987	-80.518959	47.088863
Bacillus_cereus_ZK	-80.595016	47.682701
Bacillus_clausii_KSM-K16	-81.056244	47.540424
Bacillus_halodurans	-81.174911	47.808418
Bacillus_licheniformis_ATCC_14580	-80.575188	47.310425
Bacillus_licheniformis_DSM_13	-81.113441	47.374249
Bacillus_subtilis	-80.868843	47.046017
Bacillus_thuringiensis_konkukian	-80.896637	47.873795
Bacteroides_fragilis_NCTC_9434	134.837601	40.457859
Bacteroides_fragilis_YCH46	134.496170	41.245132
Bacteroides_thetaiotaomicron_VPI-5482	134.743576	40.884277
Bartonella_henselae_Houston-1	134.671265	40.153599
Bartonella_quintana_Toulouse	134.571381	40.014412
Baumannia_cicadellinicola_Homalodisca_coagulata	-56.465012	-84.799217
Bdellovibrio_bacteriovorus	134.303589	39.319424
Bifidobacterium_longum	-13.614898	59.218628
Bordetella_bronchiseptica	91.685143	-40.924164
Bordetella_parapertussis	90.907684	-40.811619
Bordetella_pertussis	91.700531	-40.068344
Borrelia_afzelii_PKo	-79.638062	47.181664
Borrelia_burgdorferi	-79.672348	47.539234
Borrelia_garinii_PBi	-79.363686	47.477905
Bradyrhizobium_japonicum	134.216629	40.500999
Brucella_abortus_9-941	133.343658	40.316528
Brucella_melitensis	133.635864	40.515217
Brucella_melitensis_biovar_Abortus	133.619736	39.742466
Brucella_suis_1330	134.733597	39.979233
Buchnera_aphidicola	-56.825623	-83.508850
Buchnera_aphidicola_Sg	-56.748753	-84.263618
Buchnera_sp	-57.600498	-84.251251
Burkholderia_383	90.944801	-40.402218
Burkholderia_cenocepacia_AU_1054	91.222237	-39.768982
Burkholderia_cepacia_AMMD	91.863792	-40.409237
Burkholderia_mallei_ATCC_23344	91.690323	-40.278000
Burkholderia_pseudomallei_1710b	91.311287	-40.347454
Burkholderia_pseudomallei_K96243	91.688133	-40.546932
Burkholderia_thailandensis_E264	91.945328	-40.110092
Burkholderia_xenovorans_LB400	91.414619	-40.991001
Campylobacter_jejuni	-57.073986	-83.204338
Campylobacter_jejuni_RM1221	-57.951584	-84.255104
Candidatus_Blochmannia_floridanus	-57.285381	-84.356308
Candidatus_Blochmannia_pennsylvanicus_BPEN	-56.720367	-83.924820
Candidatus_Pelagibacter_ubique_HTCC1062	133.964203	39.578136
Carboxydothermus_hydrogenoformans_Z-2901	-12.458664	59.728878
Caulobacter_crescentus	134.376648	40.661491
Chlamydia_muridarum	-32.284401	-24.249050
Chlamydia_trachomatis	-32.541309	-24.489874
Chlamydia_trachomatis_A_HAR-13	-31.997154	-24.449675
Chlamydophila_abortus_S26_3	-32.806519	-24.970484
Chlamydophila_caviae	-32.395229	-25.151550
Chlamydophila_felis_Fe_C-56	-32.738411	-24.266787
Chlamydophila_pneumoniae_AR39	-32.166065	-24.935808
Chlamydophila_pneumoniae_CWL029	-32.276016	-24.557442
Chlamydophila_pneumoniae_J138	-32.501720	-24.857687
Chlamydophila_pneumoniae_TW_183	-32.883835	-24.643862
Chlorobium_chlorochromatii_CaD3	134.396469	38.890713
Chlorobium_tepidum_TLS	135.978638	39.415905
Chromobacterium_violaceum	90.920914	-41.025604
Chromohalobacter_salexigens_DSM_3043	-55.968014	-84.476158
Clostridium_acetobutylicum	-80.978561	46.687710
Clostridium_perfringens	-80.569008	48.551414
Clostridium_perfringens_ATCC_13124	-80.853554	47.445904
Clostridium_perfringens_SM101	-81.384460	48.161156
Clostridium_tetani_E88	-80.335007	47.951824
Colwellia_psychrerythraea_34H	-56.328754	-84.998413
Corynebacterium_diphtheriae	-12.314887	59.165520
Corynebacterium_efficiens_YS-314	-12.624179	59.534172
Corynebacterium_glutamicum_ATCC_13032_Bielefeld	-12.304238	59.420612
Corynebacterium_glutamicum_ATCC_13032_Kitasato	-13.020401	59.624733
Corynebacterium_jeikeium_K411	-12.858631	59.504929
Coxiella_burnetii	19.790281	-72.503174
Cyanobacteria_bacterium_Yellowstone_A-Prime	7.341867	-8.331661
Cyanobacteria_bacterium_Yellowstone_B-Prime	6.697095	-8.084509
Cytophaga_hutchinsonii_ATCC_33406	133.725311	40.750351
Dechloromonas_aromatica_RCB	90.853378	-39.876007
Dehalococcoides_CBDB1	6.932950	-8.565342
Dehalococcoides_ethenogenes_195	6.239006	-8.368973
Deinococcus_geothermalis_DSM_11300	135.827347	39.074928
Deinococcus_radiodurans	135.218689	38.939892
Desulfitobacterium_hafniense_Y51	-80.349579	46.894932
Desulfotalea_psychrophila_LSv54	135.886810	39.633102
Desulfovibrio_desulfuricans_G20	135.325378	40.236748
Desulfovibrio_vulgaris_Hildenborough	135.175247	40.459339
Ehrlichia_canis_Jake	133.804108	40.348553
Ehrlichia_chaffeensis_Arkansas	134.153976	39.143192
Ehrlichia_ruminantium_Gardel	134.098648	39.491928
Ehrlichia_ruminantium_Welgevonden	134.723648	39.405544
Ehrlichia_ruminantium_str._Welgevonden	133.954361	39.197876
Enterococcus_faecalis_V583	-81.102684	47.142525
Erwinia_carotovora_atroseptica_SCRI1043	-56.752666	-84.522629
Erythrobacter_litoralis_HTCC2594	133.814957	39.364845
Escherichia_coli_536	-56.671062	-84.843750
Escherichia_coli_CFT073	-56.308411	-84.026306
Escherichia_coli_K12	-57.217873	-84.207375
Escherichia_coli_O157H7	-57.153561	-84.061989
Escherichia_coli_O157H7_EDL933	-56.942291	-84.396187
Escherichia_coli_UTI89	-56.932674	-84.586052
Escherichia_coli_W3110	-56.223938	-84.480919
Francisella_tularensis_FSC_198	18.758606	-72.456352
Francisella_tularensis_holarctica	18.833029	-72.685509
Francisella_tularensis_holarctica_OSU18	18.884689	-72.974922
Francisella_tularensis_tularensis	19.333588	-72.444351
Frankia_CcI3	-13.006133	59.243610
Frankia_alni_ACN14a	-13.270144	59.313942
Fusobacterium_nucleatum	-80.052979	47.995232
Geobacillus_kaustophilus_HTA426	-81.350273	47.726620
Geobacter_metallireducens_GS-15	135.128082	39.561306
Geobacter_sulfurreducens	135.200165	39.946461
Gloeobacter_violaceus	6.356225	-7.989746
Gluconobacter_oxydans_621H	134.955887	39.854389
Granulobacter_bethesdensis_CGDNIH1	134.690140	40.560833
Haemophilus_ducreyi_35000HP	-56.096249	-84.216370
Haemophilus_influenzae	-56.899242	-85.067116
Haemophilus_influenzae_86_028NP	-57.255619	-83.703674
Haemophilus_somnus_129PT	-56.568787	-84.254143
Hahella_chejuensis_KCTC_2396	-56.245274	-83.817947
Haloarcula_marismortui_ATCC_43049	31.774906	103.622437
Halobacterium_sp	32.322132	103.430450
Haloquadratum_walsbyi	32.126991	103.009674
Helicobacter_acinonychis_Sheeba	133.174332	39.633812
Helicobacter_hepaticus	134.286942	41.031933
Helicobacter_pylori_26695	133.162750	40.123997
Helicobacter_pylori_HPAG1	133.615509	38.986984
Helicobacter_pylori_J99	133.931580	38.982414
Hyphomonas_neptunium_ATCC_15444	134.253479	40.345364
Idiomarina_loihiensis_L2TR	-56.883194	-84.156212
Jannaschia_CCS1	134.639526	39.622688
Lactobacillus_acidophilus_NCFM	-81.930206	46.924900
Lactobacillus_delbrueckii_bulgaricus	-81.806335	47.036057
Lactobacillus_johnsonii_NCC_533	-82.078728	47.783558
Lactobacillus_plantarum	-81.029747	48.463924
Lactobacillus_sakei_23K	-80.772758	48.026600
Lactobacillus_salivarius_UCC118	-81.084595	48.108307
Lactococcus_lactis	-81.907158	48.003242
Lawsonia_intracellularis_PHE_MN1-00	135.512741	40.574436
Legionella_pneumophila_Lens	18.759121	-72.102165
Legionella_pneumophila_Paris	19.699129	-72.051666
Legionella_pneumophila_Philadelphia_1	19.568760	-72.341904
Leifsonia_xyli_xyli_CTCB0	-13.220203	59.570942
Leptospira_interrogans_serovar_Copenhageni	-80.064941	46.548107
Leptospira_interrogans_serovar_Lai	-80.458694	46.497463
Listeria_innocua	-80.622803	47.478313
Listeria_monocytogenes	-80.394638	47.404873
Listeria_monocytogenes_4b_F2365	-80.629524	48.173550
Magnetospirillum_magneticum_AMB-1	134.021866	40.436775
Mannheimia_succiniciproducens_MBEL55E	-56.552982	-83.904381
Maricaulis_maris_MCS10	133.947754	40.218273
Mesoplasma_florum_L1	-80.427589	48.359894
Mesorhizobium_BNC1	134.534210	40.321377
Mesorhizobium_loti	134.413681	40.059292
Methanobacterium_thermoautotrophicum	31.310678	103.390022
Methanococcoides_burtonii_DSM_6242	31.861382	102.905632
Methanococcus_jannaschii	31.116333	103.219955
Methanococcus_maripaludis_S2	32.052486	103.314804
Methanopyrus_kandleri	30.946867	103.032364
Methanosarcina_acetivorans	31.115774	103.802483
Methanosarcina_barkeri_fusaro	31.721237	103.163689
Methanosarcina_mazei	31.307306	103.674843
Methanosphaera_stadtmanae	32.009396	104.026794
Methanospirillum_hungatei_JF-1	32.092346	103.661697
Methylobacillus_flagellatus_KT	91.876053	-39.882061
Methylococcus_capsulatus_Bath	91.185181	-40.142918
Moorella_thermoacetica_ATCC_39073	-12.739983	59.961216
Mycobacterium_MCS	-13.369284	59.138000
Mycobacterium_avium_paratuberculosis	-13.016469	58.802673
Mycobacterium_bovis	-13.253286	58.680664
Mycobacterium_leprae	-12.735116	58.747593
Mycobacterium_tuberculosis_CDC1551	-12.561252	59.304600
Mycobacterium_tuberculosis_H37Rv	-12.746151	59.271828
Mycoplasma_capricolum_ATCC_27343	-81.070724	48.693455
Mycoplasma_gallisepticum	-82.058327	47.162224
Mycoplasma_genitalium	-80.178772	47.191036
Mycoplasma_hyopneumoniae_232	-80.394623	48.837208
Mycoplasma_hyopneumoniae_7448	-79.843063	48.229549
Mycoplasma_hyopneumoniae_J	-79.924698	48.522491
Mycoplasma_mobile_163K	-79.600746	48.073849
Mycoplasma_mycoides	-80.787918	48.819309
Mycoplasma_penetrans	-79.976563	47.538715
Mycoplasma_pneumoniae	-80.037407	47.347496
Mycoplasma_pulmonis	-80.163513	47.777992
Mycoplasma_synoviae_53	-80.282341	48.187721
Myxococcus_xanthus_DK_1622	135.696457	40.011826
Nanoarchaeum_equitans	30.892096	103.852234
Natronomonas_pharaonis	31.595201	102.622467
Neisseria_gonorrhoeae_FA_1090	90.683815	-40.081120
Neisseria_meningitidis_MC58	91.454514	-40.497612
Neisseria_meningitidis_Z2491	90.627083	-40.792370
Neorickettsia_sennetsu_Miyayama	134.494400	39.472576
Nitrobacter_hamburgensis_X14	133.904282	39.770279
Nitrobacter_winogradskyi_Nb-255	133.570801	40.130165
Nitrosococcus_oceani_ATCC_19707	92.078964	-40.362682
Nitrosomonas_europaea	91.514816	-39.903629
Nitrosomonas_eutropha_C71	90.552971	-40.323353
Nitrosospira_multiformis_ATCC_25196	91.441422	-39.710114
Nocardia_farcinica_IFM10152	-12.855539	58.512196
Nostoc_sp	7.154112	-7.926364
Novosphingobium_aromaticivorans_DSM_12444	133.402405	39.971077
Oceanobacillus_iheyensis	-80.995674	47.231117
Onion_yellows_phytoplasma	-80.293304	48.596306
Parachlamydia_sp_UWE25	-31.831499	-24.714220
Pasteurella_multocida	-56.273052	-84.235977
Pelobacter_carbinolicus	134.206970	40.839996
Pelodictyon_luteolum_DSM_273	135.438828	39.522541
Photobacterium_profundum_SS9	-56.738419	-84.088295
Photorhabdus_luminescens	-56.553055	-84.526199
Picrophilus_torridus_DSM_9790	31.258200	102.938965
Pirellula_sp	136.054565	40.711639
Polaromonas_JS666	90.971519	-40.072754
Porphyromonas_gingivalis_W83	133.022369	39.959465
Prochlorococcus_marinus_CCMP1375	7.395379	-7.513110
Prochlorococcus_marinus_MED4	7.156402	-7.644162
Prochlorococcus_marinus_MIT9313	6.820628	-8.313819
Prochlorococcus_marinus_MIT_9312	6.654274	-7.824007
Prochlorococcus_marinus_NATL2A	7.376221	-7.983318
Propionibacterium_acnes_KPA171202	-12.545120	59.013542
Pseudoalteromonas_atlantica_T6c	-57.196316	-84.885117
Pseudoalteromonas_haloplanktis_TAC125	-56.918945	-84.902710
Pseudomonas_aeruginosa	-57.829044	-83.869278
Pseudomonas_aeruginosa_UCBPP-PA14	-57.643837	-83.697739
Pseudomonas_entomophila_L48	19.088377	-72.539009
Pseudomonas_fluorescens_Pf-5	19.384331	-71.931595
Pseudomonas_fluorescens_PfO-1	19.758533	-72.784462
Pseudomonas_putida_KT2440	-57.586109	-83.988342
Pseudomonas_syringae_phaseolicola_1448A	19.027828	-72.186478
Pseudomonas_syringae_pv_B728a	91.994949	-40.894924
Pseudomonas_syringae_tomato_DC3000	19.312168	-72.192146
Psychrobacter_arcticum_273-4	19.153677	-72.858101
Psychrobacter_cryohalolentis_K5	-56.373512	-83.572624
Pyrobaculum_aerophilum	31.539064	103.414474
Pyrococcus_abyssi	31.489515	103.105179
Pyrococcus_furiosus	31.536627	103.609955
Pyrococcus_horikoshii	31.835371	103.428757
Ralstonia_eutropha_H16	91.405991	-40.075947
Ralstonia_eutropha_JMP134	90.798698	-40.276409
Ralstonia_metallidurans_CH34	91.602707	-40.747967
Ralstonia_solanacearum	90.772705	-40.625771
Rhizobium_etli_CFN_42	134.896072	40.147392
Rhizobium_leguminosarum_bv_viciae_3841	134.284805	40.148643
Rhodobacter_sphaeroides_2_4_1	133.758133	39.618282
Rhodococcus_RHA1	-12.740585	59.050846
Rhodoferax_ferrireducens_T118	91.111855	-39.909111
Rhodopseudomonas_palustris_BisA53	134.256393	39.900970
Rhodopseudomonas_palustris_BisB18	133.457291	39.631252
Rhodopseudomonas_palustris_BisB5	134.338821	39.593739
Rhodopseudomonas_palustris_CGA009	134.035950	40.750656
Rhodopseudomonas_palustris_HaA2	134.086838	40.087696
Rhodospirillum_rubrum_ATCC_11170	134.038177	39.807220
Rickettsia_bellii_RML369-C	133.657806	39.274483
Rickettsia_conorii	133.541275	40.290741
Rickettsia_felis_URRWXCal2	134.458282	39.858948
Rickettsia_prowazekii	133.538101	39.439064
Rickettsia_typhi_wilmington	134.204239	39.656109
Roseobacter_denitrificans_OCh_114	133.794113	39.878979
Rubrobacter_xylanophilus_DSM_9941	-12.745272	59.744984
Saccharophagus_degradans_2-40	-56.565498	-84.109314
Salinibacter_ruber_DSM_13855	134.941757	39.318695
Salmonella_enterica_Choleraesuis	-56.443012	-84.087532
Salmonella_enterica_Paratypi_ATCC_9150	-57.163570	-83.853043
Salmonella_typhi	-56.658600	-84.387711
Salmonella_typhi_Ty2	-57.407372	-84.102669
Salmonella_typhimurium_LT2	-56.785931	-84.722801
Shewanella_MR-4	-56.660267	-84.644035
Shewanella_MR-7	-57.471870	-84.807625
Shewanella_denitrificans_OS217	-56.775372	-83.678963
Shewanella_frigidimarina_NCIMB_400	-57.450954	-84.581696
Shewanella_oneidensis	-56.913986	-83.909081
Shigella_boydii_Sb227	-56.384331	-84.604996
Shigella_dysenteriae	-57.113888	-84.611351
Shigella_flexneri_2a	-57.092354	-84.433266
Shigella_flexneri_2a_2457T	-57.279606	-84.573868
Shigella_flexneri_5_8401	-57.052338	-84.245895
Shigella_sonnei_Ss046	-57.348351	-83.959167
Silicibacter_TM1040	134.659607	39.778309
Silicibacter_pomeroyi_DSS-3	134.389893	40.405071
Sinorhizobium_meliloti	134.439804	39.724445
Sodalis_glossinidius_morsitans	-57.229126	-84.735619
Sphingopyxis_alaskensis_RB2256	134.133789	40.241753
Staphylococcus_aureus_COL	-80.475021	47.882385
Staphylococcus_aureus_MW2	-80.986504	48.252197
Staphylococcus_aureus_Mu50	-81.209213	48.228184
Staphylococcus_aureus_N315	-80.337311	47.720974
Staphylococcus_aureus_NCTC_8325	-81.062668	47.719055
Staphylococcus_aureus_RF122	-81.146835	46.944695
Staphylococcus_aureus_USA300	-80.881859	48.074215
Staphylococcus_aureus_aureus_MRSA252	-80.775650	48.272820
Staphylococcus_aureus_aureus_MSSA476	-80.744705	47.199066
Staphylococcus_epidermidis_ATCC_12228	-81.399055	46.953613
Staphylococcus_epidermidis_RP62A	-81.453781	47.168201
Staphylococcus_haemolyticus	-81.648064	47.427505
Staphylococcus_saprophyticus	-80.135643	47.609818
Streptococcus_agalactiae_2603	-81.269608	47.609299
Streptococcus_agalactiae_A909	-81.235359	47.150028
Streptococcus_agalactiae_NEM316	-81.841873	47.347500
Streptococcus_mutans	-81.484215	47.552910
Streptococcus_pneumoniae_R6	-81.614128	47.148197
Streptococcus_pneumoniae_TIGR4	-81.601334	46.839886
Streptococcus_pyogenes_M1_GAS	-81.219078	48.469250
Streptococcus_pyogenes_MGAS10270	-81.816093	47.693188
Streptococcus_pyogenes_MGAS10394	-82.127892	47.364674
Streptococcus_pyogenes_MGAS10750	-81.703644	48.003494
Streptococcus_pyogenes_MGAS2096	-80.871819	47.692520
Streptococcus_pyogenes_MGAS315	-81.440811	47.322899
Streptococcus_pyogenes_MGAS5005	-81.252899	48.018135
Streptococcus_pyogenes_MGAS6180	-81.491898	47.917587
Streptococcus_pyogenes_MGAS8232	-81.946617	47.563686
Streptococcus_pyogenes_MGAS9429	-81.255394	47.416866
Streptococcus_pyogenes_SSI-1	-81.418480	48.404160
Streptococcus_thermophilus_CNRZ1066	-81.623169	48.202507
Streptococcus_thermophilus_LMG_18311	-81.606026	47.760262
Streptomyces_avermitilis	-12.539978	58.803200
Streptomyces_coelicolor	-13.014411	59.049660
Sulfolobus_acidocaldarius_DSM_639	31.490181	102.867058
Sulfolobus_solfataricus	31.280771	104.077644
Sulfolobus_tokodaii	30.760979	103.462318
Symbiobacterium_thermophilum_IAM14863	-13.502632	59.548336
Synechococcus_CC9311	7.104084	-8.307200
Synechococcus_CC9605	6.930884	-7.859989
Synechococcus_CC9902	6.905415	-7.616295
Synechococcus_elongatus_PCC_6301	6.968650	-8.080309
Synechococcus_elongatus_PCC_7942	6.767972	-7.399684
Synechococcus_sp_WH8102	6.488322	-7.642631
Synechocystis_PCC6803	6.545328	-8.326648
Syntrophomonas_wolfei_Goettingen	-80.148376	48.297497
Syntrophus_aciditrophicus_SB	135.950119	40.218319
Thermoanaerobacter_tengcongensis	-80.789787	46.754089
Thermobifida_fusca_YX	-13.343123	59.764790
Thermococcus_kodakaraensis_KOD1	31.761972	103.869591
Thermoplasma_acidophilum	31.523312	103.859924
Thermoplasma_volcanium	31.551115	104.138802
Thermosynechococcus_elongatus	7.062515	-7.277319
Thermotoga_maritima	31.932837	102.610847
Thermus_thermophilus_HB27	-11.990838	59.041748
Thermus_thermophilus_HB8	-12.095644	59.812874
Thiobacillus_denitrificans_ATCC_25259	91.883446	-40.638401
Thiomicrospira_crunogena_XCL-2	-57.317772	-83.321404
Thiomicrospira_denitrificans_ATCC_33889	135.391388	39.219624
Treponema_denticola_ATCC_35405	-80.000977	46.959034
Treponema_pallidum	-79.623848	46.742580
Trichodesmium_erythraeum_IMS101	7.494150	-7.763384
Tropheryma_whipplei_TW08_27	-13.059721	59.912968
Tropheryma_whipplei_Twist	-13.338901	58.943733
Ureaplasma_urealyticum	-80.794472	48.561920
Vibrio_cholerae	-57.574760	-84.497864
Vibrio_fischeri_ES114	-57.014145	-84.036919
Vibrio_parahaemolyticus	-56.633541	-83.757828
Vibrio_vulnificus_CMCP6	-56.418365	-84.367027
Vibrio_vulnificus_YJ016	-56.684063	-85.030975
Wigglesworthia_brevipalpis	-57.120945	-85.087082
Wolbachia_endosymbiont_of_Brugia_malayi_TRS	134.025208	39.343472
Wolbachia_endosymbiont_of_Drosophila_melanogaster	134.476898	39.167347
Wolinella_succinogenes	-57.328568	-83.000595
Xanthomonas_campestris	19.063517	-71.910698
Xanthomonas_campestris_8004	91.173721	-41.027088
Xanthomonas_campestris_vesicatoria_85-10	91.226692	-40.814075
Xanthomonas_citri	91.149696	-40.317417
Xanthomonas_oryzae_KACC10331	91.435715	-41.225784
Xanthomonas_oryzae_MAFF_311018	91.036545	-40.662071
Xylella_fastidiosa	91.192062	-40.585529
Xylella_fastidiosa_Temecula1	92.101204	-40.669125
Yersinia_pestis_Antiqua	-57.448418	-83.753716
Yersinia_pestis_CO92	-56.234703	-84.746170
Yersinia_pestis_KIM	-57.403111	-84.975014
Yersinia_pestis_Nepal516	-57.431145	-84.281212
Yersinia_pestis_biovar_Mediaevails	-56.996975	-84.739532
Yersinia_pseudotuberculosis_IP32953	-56.977287	-83.664375
Zymomonas_mobilis_ZM4	133.641327	39.982895
